# Supplementary material for: Early acetaminophen use is associated with the reduced mortality risk in patients with sepsis-associated encephalopathy: a retrospective study
Source: Eur J Med Res. 2025 Jun 23;30:512. doi: 10.1186/s40001-025-02786-y (PMC12183892; doi:10.1186/s40001-025-02786-y)
Supplement: Supplementary file 1 — Additional file 1. [file 40001_2025_2786_MOESM1_ESM.csv]

Supplementary material 9 Exclude patients with cerebrovascular_disease according to ICD-codes
icd_code	icd_version	long_title
436	9	Acute, but ill-defined, cerebrovascular disease
I69320	10	Aphasia following cerebral infarction
I69120	10	Aphasia following nontraumatic intracerebral hemorrhage
I69020	10	Aphasia following nontraumatic subarachnoid hemorrhage
I69820	10	Aphasia following other cerebrovascular disease
I69220	10	Aphasia following other nontraumatic intracranial hemorrhage
I69920	10	Aphasia following unspecified cerebrovascular disease
I69390	10	Apraxia following cerebral infarction
I69190	10	Apraxia following nontraumatic intracerebral hemorrhage
I69090	10	Apraxia following nontraumatic subarachnoid hemorrhage
I69890	10	Apraxia following other cerebrovascular disease
I69290	10	Apraxia following other nontraumatic intracranial hemorrhage
I69990	10	Apraxia following unspecified cerebrovascular disease
I69393	10	Ataxia following cerebral infarction
I69193	10	Ataxia following nontraumatic intracerebral hemorrhage
I69093	10	Ataxia following nontraumatic subarachnoid hemorrhage
I69893	10	Ataxia following other cerebrovascular disease
I69293	10	Ataxia following other nontraumatic intracranial hemorrhage
I69993	10	Ataxia following unspecified cerebrovascular disease
I69310	10	Attention and concentration deficit following cerebral infarction
I69110	10	Attention and concentration deficit following nontraumatic intracerebral hemorrhage
I69010	10	Attention and concentration deficit following nontraumatic subarachnoid hemorrhage
I69810	10	Attention and concentration deficit following other cerebrovascular disease
I69210	10	Attention and concentration deficit following other nontraumatic intracranial hemorrhage
I69910	10	Attention and concentration deficit following unspecified cerebrovascular disease
43491	9	Cerebral artery occlusion, unspecified with cerebral infarction
43411	9	Cerebral embolism with cerebral infarction
I63	10	Cerebral infarction
I636	10	Cerebral infarction due to cerebral venous thrombosis, nonpyogenic
I6342	10	Cerebral infarction due to embolism of anterior cerebral artery
I6312	10	Cerebral infarction due to embolism of basilar artery
I63423	10	Cerebral infarction due to embolism of bilateral anterior cerebral arteries
I63133	10	Cerebral infarction due to embolism of bilateral carotid arteries
I63443	10	Cerebral infarction due to embolism of bilateral cerebellar arteries
I63413	10	Cerebral infarction due to embolism of bilateral middle cerebral arteries
I63433	10	Cerebral infarction due to embolism of bilateral posterior cerebral arteries
I63113	10	Cerebral infarction due to embolism of bilateral vertebral arteries
I6313	10	Cerebral infarction due to embolism of carotid artery
I6344	10	Cerebral infarction due to embolism of cerebellar artery
I634	10	Cerebral infarction due to embolism of cerebral arteries
I63422	10	Cerebral infarction due to embolism of left anterior cerebral artery
I63132	10	Cerebral infarction due to embolism of left carotid artery
I63442	10	Cerebral infarction due to embolism of left cerebellar artery
I63412	10	Cerebral infarction due to embolism of left middle cerebral artery
I63432	10	Cerebral infarction due to embolism of left posterior cerebral artery
I63112	10	Cerebral infarction due to embolism of left vertebral artery
I6341	10	Cerebral infarction due to embolism of middle cerebral artery
I6349	10	Cerebral infarction due to embolism of other cerebral artery
I6319	10	Cerebral infarction due to embolism of other precerebral artery
I6343	10	Cerebral infarction due to embolism of posterior cerebral artery
I631	10	Cerebral infarction due to embolism of precerebral arteries
I63421	10	Cerebral infarction due to embolism of right anterior cerebral artery
I63131	10	Cerebral infarction due to embolism of right carotid artery
I63441	10	Cerebral infarction due to embolism of right cerebellar artery
I63411	10	Cerebral infarction due to embolism of right middle cerebral artery
I63431	10	Cerebral infarction due to embolism of right posterior cerebral artery
I63111	10	Cerebral infarction due to embolism of right vertebral artery
I63429	10	Cerebral infarction due to embolism of unspecified anterior cerebral artery
I63139	10	Cerebral infarction due to embolism of unspecified carotid artery
I63449	10	Cerebral infarction due to embolism of unspecified cerebellar artery
I6340	10	Cerebral infarction due to embolism of unspecified cerebral artery
I63419	10	Cerebral infarction due to embolism of unspecified middle cerebral artery
I63439	10	Cerebral infarction due to embolism of unspecified posterior cerebral artery
I6310	10	Cerebral infarction due to embolism of unspecified precerebral artery
I63119	10	Cerebral infarction due to embolism of unspecified vertebral artery
I6311	10	Cerebral infarction due to embolism of vertebral artery
I6332	10	Cerebral infarction due to thrombosis of anterior cerebral artery
I6302	10	Cerebral infarction due to thrombosis of basilar artery
I63323	10	Cerebral infarction due to thrombosis of bilateral anterior cerebral arteries
I63033	10	Cerebral infarction due to thrombosis of bilateral carotid arteries
I63343	10	Cerebral infarction due to thrombosis of bilateral cerebellar arteries
I63313	10	Cerebral infarction due to thrombosis of bilateral middle cerebral arteries
I63333	10	Cerebral infarction due to thrombosis of bilateral posterior cerebral arteries
I63013	10	Cerebral infarction due to thrombosis of bilateral vertebral arteries
I6303	10	Cerebral infarction due to thrombosis of carotid artery
I6334	10	Cerebral infarction due to thrombosis of cerebellar artery
I633	10	Cerebral infarction due to thrombosis of cerebral arteries
I63322	10	Cerebral infarction due to thrombosis of left anterior cerebral artery
I63032	10	Cerebral infarction due to thrombosis of left carotid artery
I63342	10	Cerebral infarction due to thrombosis of left cerebellar artery
I63312	10	Cerebral infarction due to thrombosis of left middle cerebral artery
I63332	10	Cerebral infarction due to thrombosis of left posterior cerebral artery
I63012	10	Cerebral infarction due to thrombosis of left vertebral artery
I6331	10	Cerebral infarction due to thrombosis of middle cerebral artery
I6339	10	Cerebral infarction due to thrombosis of other cerebral artery
I6309	10	Cerebral infarction due to thrombosis of other precerebral artery
I6333	10	Cerebral infarction due to thrombosis of posterior cerebral artery
I630	10	Cerebral infarction due to thrombosis of precerebral arteries
I63321	10	Cerebral infarction due to thrombosis of right anterior cerebral artery
I63031	10	Cerebral infarction due to thrombosis of right carotid artery
I63341	10	Cerebral infarction due to thrombosis of right cerebellar artery
I63311	10	Cerebral infarction due to thrombosis of right middle cerebral artery
I63331	10	Cerebral infarction due to thrombosis of right posterior cerebral artery
I63011	10	Cerebral infarction due to thrombosis of right vertebral artery
I63329	10	Cerebral infarction due to thrombosis of unspecified anterior cerebral artery
I63039	10	Cerebral infarction due to thrombosis of unspecified carotid artery
I63349	10	Cerebral infarction due to thrombosis of unspecified cerebellar artery
I6330	10	Cerebral infarction due to thrombosis of unspecified cerebral artery
I63319	10	Cerebral infarction due to thrombosis of unspecified middle cerebral artery
I63339	10	Cerebral infarction due to thrombosis of unspecified posterior cerebral artery
I6300	10	Cerebral infarction due to thrombosis of unspecified precerebral artery
I63019	10	Cerebral infarction due to thrombosis of unspecified vertebral artery
I6301	10	Cerebral infarction due to thrombosis of vertebral artery
I6352	10	Cerebral infarction due to unspecified occlusion or stenosis of anterior cerebral artery
I6322	10	Cerebral infarction due to unspecified occlusion or stenosis of basilar artery
I63523	10	Cerebral infarction due to unspecified occlusion or stenosis of bilateral anterior cerebral arteries
I63233	10	Cerebral infarction due to unspecified occlusion or stenosis of bilateral carotid arteries
I63543	10	Cerebral infarction due to unspecified occlusion or stenosis of bilateral cerebellar arteries
I63513	10	Cerebral infarction due to unspecified occlusion or stenosis of bilateral middle cerebral arteries
I63533	10	Cerebral infarction due to unspecified occlusion or stenosis of bilateral posterior cerebral arteries
I63213	10	Cerebral infarction due to unspecified occlusion or stenosis of bilateral vertebral arteries
I6323	10	Cerebral infarction due to unspecified occlusion or stenosis of carotid arteries
I6354	10	Cerebral infarction due to unspecified occlusion or stenosis of cerebellar artery
I635	10	Cerebral infarction due to unspecified occlusion or stenosis of cerebral arteries
I63522	10	Cerebral infarction due to unspecified occlusion or stenosis of left anterior cerebral artery
I63232	10	Cerebral infarction due to unspecified occlusion or stenosis of left carotid arteries
I63542	10	Cerebral infarction due to unspecified occlusion or stenosis of left cerebellar artery
I63512	10	Cerebral infarction due to unspecified occlusion or stenosis of left middle cerebral artery
I63532	10	Cerebral infarction due to unspecified occlusion or stenosis of left posterior cerebral artery
I63212	10	Cerebral infarction due to unspecified occlusion or stenosis of left vertebral artery
I6351	10	Cerebral infarction due to unspecified occlusion or stenosis of middle cerebral artery
I6359	10	Cerebral infarction due to unspecified occlusion or stenosis of other cerebral artery
I6329	10	Cerebral infarction due to unspecified occlusion or stenosis of other precerebral arteries
I6353	10	Cerebral infarction due to unspecified occlusion or stenosis of posterior cerebral artery
I632	10	Cerebral infarction due to unspecified occlusion or stenosis of precerebral arteries
I63521	10	Cerebral infarction due to unspecified occlusion or stenosis of right anterior cerebral artery
I63231	10	Cerebral infarction due to unspecified occlusion or stenosis of right carotid arteries
I63541	10	Cerebral infarction due to unspecified occlusion or stenosis of right cerebellar artery
I63511	10	Cerebral infarction due to unspecified occlusion or stenosis of right middle cerebral artery
I63531	10	Cerebral infarction due to unspecified occlusion or stenosis of right posterior cerebral artery
I63211	10	Cerebral infarction due to unspecified occlusion or stenosis of right vertebral artery
I63529	10	Cerebral infarction due to unspecified occlusion or stenosis of unspecified anterior cerebral artery
I63239	10	Cerebral infarction due to unspecified occlusion or stenosis of unspecified carotid artery
I63549	10	Cerebral infarction due to unspecified occlusion or stenosis of unspecified cerebellar artery
I6350	10	Cerebral infarction due to unspecified occlusion or stenosis of unspecified cerebral artery
I63519	10	Cerebral infarction due to unspecified occlusion or stenosis of unspecified middle cerebral artery
I63539	10	Cerebral infarction due to unspecified occlusion or stenosis of unspecified posterior cerebral artery
I6320	10	Cerebral infarction due to unspecified occlusion or stenosis of unspecified precerebral arteries
I63219	10	Cerebral infarction due to unspecified occlusion or stenosis of unspecified vertebral artery
I6321	10	Cerebral infarction due to unspecified occlusion or stenosis of vertebral arteries
I639	10	Cerebral infarction, unspecified
43401	9	Cerebral thrombosis with cerebral infarction
I679	10	Cerebrovascular disease, unspecified
80130	9	Closed fracture of base of skull with other and unspecified intracranial hemorrhage, unspecified state of consciousness
80132	9	Closed fracture of base of skull with other and unspecified intracranial hemorrhage, with brief [less than one hour] loss of consciousness
80139	9	Closed fracture of base of skull with other and unspecified intracranial hemorrhage, with concussion, unspecified
80136	9	Closed fracture of base of skull with other and unspecified intracranial hemorrhage, with loss of consciousness of unspecified duration
80133	9	Closed fracture of base of skull with other and unspecified intracranial hemorrhage, with moderate [1-24 hours] loss of consciousness
80131	9	Closed fracture of base of skull with other and unspecified intracranial hemorrhage, with no loss of consciousness
80134	9	Closed fracture of base of skull with other and unspecified intracranial hemorrhage, with prolonged [more than 24 hours] loss of consciousness and return to pre-existing conscious level
80135	9	Closed fracture of base of skull with other and unspecified intracranial hemorrhage, with prolonged [more than 24 hours] loss of consciousness, without return to pre-existing conscious level
80030	9	Closed fracture of vault of skull with other and unspecified intracranial hemorrhage, unspecified state of consciousness
80032	9	Closed fracture of vault of skull with other and unspecified intracranial hemorrhage, with brief [less than one hour] loss of consciousness
80039	9	Closed fracture of vault of skull with other and unspecified intracranial hemorrhage, with concussion, unspecified
80036	9	Closed fracture of vault of skull with other and unspecified intracranial hemorrhage, with loss of consciousness of unspecified duration
80033	9	Closed fracture of vault of skull with other and unspecified intracranial hemorrhage, with moderate [1-24 hours] loss of consciousness
80031	9	Closed fracture of vault of skull with other and unspecified intracranial hemorrhage, with no loss of consciousness
80034	9	Closed fracture of vault of skull with other and unspecified intracranial hemorrhage, with prolonged [more than 24 hours] loss of consciousness and return to pre-existing conscious level
80035	9	Closed fracture of vault of skull with other and unspecified intracranial hemorrhage, with prolonged [more than 24 hours] loss of consciousness, without return to pre-existing conscious level
80430	9	Closed fractures involving skull or face with other bones, with other and unspecified intracranial hemorrhage, unspecified state of consciousness
80432	9	Closed fractures involving skull or face with other bones, with other and unspecified intracranial hemorrhage, with brief [less than one hour] loss of consciousness
80439	9	Closed fractures involving skull or face with other bones, with other and unspecified intracranial hemorrhage, with concussion, unspecified
80436	9	Closed fractures involving skull or face with other bones, with other and unspecified intracranial hemorrhage, with loss of consciousness of unspecified duration
80433	9	Closed fractures involving skull or face with other bones, with other and unspecified intracranial hemorrhage, with moderate [1-24 hours] loss of consciousness
80431	9	Closed fractures involving skull or face with other bones, with other and unspecified intracranial hemorrhage, with no loss of consciousness
80434	9	Closed fractures involving skull or face with other bones, with other and unspecified intracranial hemorrhage, with prolonged [more than 24 hours] loss of consciousness and return to pre- existing conscious level
80435	9	Closed fractures involving skull or face with other bones, with other and unspecified intracranial hemorrhage, with prolonged [more than 24 hours] loss of consciousness, without return to pre-existing conscious level
I6931	10	Cognitive deficits following cerebral infarction
I6911	10	Cognitive deficits following nontraumatic intracerebral hemorrhage
I6901	10	Cognitive deficits following nontraumatic subarachnoid hemorrhage
I6981	10	Cognitive deficits following other cerebrovascular disease
I6921	10	Cognitive deficits following other nontraumatic intracranial hemorrhage
I6991	10	Cognitive deficits following unspecified cerebrovascular disease
I69315	10	Cognitive social or emotional deficit following cerebral infarction
I69115	10	Cognitive social or emotional deficit following nontraumatic intracerebral hemorrhage
I69015	10	Cognitive social or emotional deficit following nontraumatic subarachnoid hemorrhage
I69815	10	Cognitive social or emotional deficit following other cerebrovascular disease
I69215	10	Cognitive social or emotional deficit following other nontraumatic intracranial hemorrhage
I69915	10	Cognitive social or emotional deficit following unspecified cerebrovascular disease
I69322	10	Dysarthria following cerebral infarction
I69122	10	Dysarthria following nontraumatic intracerebral hemorrhage
I69022	10	Dysarthria following nontraumatic subarachnoid hemorrhage
I69822	10	Dysarthria following other cerebrovascular disease
I69222	10	Dysarthria following other nontraumatic intracranial hemorrhage
I69922	10	Dysarthria following unspecified cerebrovascular disease
I69391	10	Dysphagia following cerebral infarction
I69191	10	Dysphagia following nontraumatic intracerebral hemorrhage
I69091	10	Dysphagia following nontraumatic subarachnoid hemorrhage
I69891	10	Dysphagia following other cerebrovascular disease
I69291	10	Dysphagia following other nontraumatic intracranial hemorrhage
I69991	10	Dysphagia following unspecified cerebrovascular disease
I69321	10	Dysphasia following cerebral infarction
I69121	10	Dysphasia following nontraumatic intracerebral hemorrhage
I69021	10	Dysphasia following nontraumatic subarachnoid hemorrhage
I69821	10	Dysphasia following other cerebrovascular disease
I69221	10	Dysphasia following other nontraumatic intracranial hemorrhage
I69921	10	Dysphasia following unspecified cerebrovascular disease
I69392	10	Facial weakness following cerebral infarction
I69192	10	Facial weakness following nontraumatic intracerebral hemorrhage
I69092	10	Facial weakness following nontraumatic subarachnoid hemorrhage
I69892	10	Facial weakness following other cerebrovascular disease
I69292	10	Facial weakness following other nontraumatic intracranial hemorrhage
I69992	10	Facial weakness following unspecified cerebrovascular disease
I69323	10	Fluency disorder following cerebral infarction
I69123	10	Fluency disorder following nontraumatic intracerebral hemorrhage
I69023	10	Fluency disorder following nontraumatic subarachnoid hemorrhage
I69823	10	Fluency disorder following other cerebrovascular disease
I69223	10	Fluency disorder following other nontraumatic intracranial hemorrhage
I69923	10	Fluency disorder following unspecified cerebrovascular disease
I69314	10	Frontal lobe and executive function deficit following cerebral infarction
I69114	10	Frontal lobe and executive function deficit following nontraumatic intracerebral hemorrhage
I69014	10	Frontal lobe and executive function deficit following nontraumatic subarachnoid hemorrhage
I69814	10	Frontal lobe and executive function deficit following other cerebrovascular disease
I69214	10	Frontal lobe and executive function deficit following other nontraumatic intracranial hemorrhage
I69914	10	Frontal lobe and executive function deficit following unspecified cerebrovascular disease
I6935	10	Hemiplegia and hemiparesis following cerebral infarction
I69352	10	Hemiplegia and hemiparesis following cerebral infarction affecting left dominant side
I69354	10	Hemiplegia and hemiparesis following cerebral infarction affecting left non-dominant side
I69351	10	Hemiplegia and hemiparesis following cerebral infarction affecting right dominant side
I69353	10	Hemiplegia and hemiparesis following cerebral infarction affecting right non-dominant side
I69359	10	Hemiplegia and hemiparesis following cerebral infarction affecting unspecified side
I6915	10	Hemiplegia and hemiparesis following nontraumatic intracerebral hemorrhage
I69152	10	Hemiplegia and hemiparesis following nontraumatic intracerebral hemorrhage affecting left dominant side
I69154	10	Hemiplegia and hemiparesis following nontraumatic intracerebral hemorrhage affecting left non-dominant side
I69151	10	Hemiplegia and hemiparesis following nontraumatic intracerebral hemorrhage affecting right dominant side
I69153	10	Hemiplegia and hemiparesis following nontraumatic intracerebral hemorrhage affecting right non-dominant side
I69159	10	Hemiplegia and hemiparesis following nontraumatic intracerebral hemorrhage affecting unspecified side
I6905	10	Hemiplegia and hemiparesis following nontraumatic subarachnoid hemorrhage
I69052	10	Hemiplegia and hemiparesis following nontraumatic subarachnoid hemorrhage affecting left dominant side
I69054	10	Hemiplegia and hemiparesis following nontraumatic subarachnoid hemorrhage affecting left non-dominant side
I69051	10	Hemiplegia and hemiparesis following nontraumatic subarachnoid hemorrhage affecting right dominant side
I69053	10	Hemiplegia and hemiparesis following nontraumatic subarachnoid hemorrhage affecting right non-dominant side
I69059	10	Hemiplegia and hemiparesis following nontraumatic subarachnoid hemorrhage affecting unspecified side
I6985	10	Hemiplegia and hemiparesis following other cerebrovascular disease
I69852	10	Hemiplegia and hemiparesis following other cerebrovascular disease affecting left dominant side
I69854	10	Hemiplegia and hemiparesis following other cerebrovascular disease affecting left non-dominant side
I69851	10	Hemiplegia and hemiparesis following other cerebrovascular disease affecting right dominant side
I69853	10	Hemiplegia and hemiparesis following other cerebrovascular disease affecting right non-dominant side
I69859	10	Hemiplegia and hemiparesis following other cerebrovascular disease affecting unspecified side
I6925	10	Hemiplegia and hemiparesis following other nontraumatic intracranial hemorrhage
I69252	10	Hemiplegia and hemiparesis following other nontraumatic intracranial hemorrhage affecting left dominant side
I69254	10	Hemiplegia and hemiparesis following other nontraumatic intracranial hemorrhage affecting left non-dominant side
I69251	10	Hemiplegia and hemiparesis following other nontraumatic intracranial hemorrhage affecting right dominant side
I69253	10	Hemiplegia and hemiparesis following other nontraumatic intracranial hemorrhage affecting right non-dominant side
I69259	10	Hemiplegia and hemiparesis following other nontraumatic intracranial hemorrhage affecting unspecified side
I6995	10	Hemiplegia and hemiparesis following unspecified cerebrovascular disease
I69952	10	Hemiplegia and hemiparesis following unspecified cerebrovascular disease affecting left dominant side
I69954	10	Hemiplegia and hemiparesis following unspecified cerebrovascular disease affecting left non-dominant side
I69951	10	Hemiplegia and hemiparesis following unspecified cerebrovascular disease affecting right dominant side
I69953	10	Hemiplegia and hemiparesis following unspecified cerebrovascular disease affecting right non-dominant side
I69959	10	Hemiplegia and hemiparesis following unspecified cerebrovascular disease affecting unspecified side
I6785	10	Hereditary cerebrovascular diseases
431	9	Intracerebral hemorrhage
4386	9	Late effects of cerebrovascular disease, alterations of sensations
43811	9	Late effects of cerebrovascular disease, aphasia
4380	9	Late effects of cerebrovascular disease, cognitive deficits
4387	9	Late effects of cerebrovascular disease, disturbances of vision
43813	9	Late effects of cerebrovascular disease, dysarthria
43812	9	Late effects of cerebrovascular disease, dysphasia
43814	9	Late effects of cerebrovascular disease, fluency disorder
43821	9	Late effects of cerebrovascular disease, hemiplegia affecting dominant side
43822	9	Late effects of cerebrovascular disease, hemiplegia affecting nondominant side
43820	9	Late effects of cerebrovascular disease, hemiplegia affecting unspecified side
43841	9	Late effects of cerebrovascular disease, monoplegia of lower limb affecting dominant side
43842	9	Late effects of cerebrovascular disease, monoplegia of lower limb affecting nondominant side
43840	9	Late effects of cerebrovascular disease, monoplegia of lower limb affecting unspecified side
43831	9	Late effects of cerebrovascular disease, monoplegia of upper limb affecting dominant side
43832	9	Late effects of cerebrovascular disease, monoplegia of upper limb affecting nondominant side
43830	9	Late effects of cerebrovascular disease, monoplegia of upper limb affecting unspecified side
43851	9	Late effects of cerebrovascular disease, other paralytic syndrome affecting dominant side
43852	9	Late effects of cerebrovascular disease, other paralytic syndrome affecting nondominant side
43850	9	Late effects of cerebrovascular disease, other paralytic syndrome affecting unspecified side
43853	9	Late effects of cerebrovascular disease, other paralytic syndrome, bilateral
43819	9	Late effects of cerebrovascular disease, other speech and language deficits
43810	9	Late effects of cerebrovascular disease, speech and language deficit, unspecified
I69311	10	Memory deficit following cerebral infarction
I69111	10	Memory deficit following nontraumatic intracerebral hemorrhage
I69011	10	Memory deficit following nontraumatic subarachnoid hemorrhage
I69811	10	Memory deficit following other cerebrovascular disease
I69211	10	Memory deficit following other nontraumatic intracranial hemorrhage
I69911	10	Memory deficit following unspecified cerebrovascular disease
I6934	10	Monoplegia of lower limb following cerebral infarction
I69342	10	Monoplegia of lower limb following cerebral infarction affecting left dominant side
I69344	10	Monoplegia of lower limb following cerebral infarction affecting left non-dominant side
I69341	10	Monoplegia of lower limb following cerebral infarction affecting right dominant side
I69343	10	Monoplegia of lower limb following cerebral infarction affecting right non-dominant side
I69349	10	Monoplegia of lower limb following cerebral infarction affecting unspecified side
I6914	10	Monoplegia of lower limb following nontraumatic intracerebral hemorrhage
I69142	10	Monoplegia of lower limb following nontraumatic intracerebral hemorrhage affecting left dominant side
I69144	10	Monoplegia of lower limb following nontraumatic intracerebral hemorrhage affecting left non-dominant side
I69141	10	Monoplegia of lower limb following nontraumatic intracerebral hemorrhage affecting right dominant side
I69143	10	Monoplegia of lower limb following nontraumatic intracerebral hemorrhage affecting right non-dominant side
I69149	10	Monoplegia of lower limb following nontraumatic intracerebral hemorrhage affecting unspecified side
I6904	10	Monoplegia of lower limb following nontraumatic subarachnoid hemorrhage
I69042	10	Monoplegia of lower limb following nontraumatic subarachnoid hemorrhage affecting left dominant side
I69044	10	Monoplegia of lower limb following nontraumatic subarachnoid hemorrhage affecting left non-dominant side
I69041	10	Monoplegia of lower limb following nontraumatic subarachnoid hemorrhage affecting right dominant side
I69043	10	Monoplegia of lower limb following nontraumatic subarachnoid hemorrhage affecting right non-dominant side
I69049	10	Monoplegia of lower limb following nontraumatic subarachnoid hemorrhage affecting unspecified side
I6984	10	Monoplegia of lower limb following other cerebrovascular disease
I69842	10	Monoplegia of lower limb following other cerebrovascular disease affecting left dominant side
I69844	10	Monoplegia of lower limb following other cerebrovascular disease affecting left non-dominant side
I69841	10	Monoplegia of lower limb following other cerebrovascular disease affecting right dominant side
I69843	10	Monoplegia of lower limb following other cerebrovascular disease affecting right non-dominant side
I69849	10	Monoplegia of lower limb following other cerebrovascular disease affecting unspecified side
I6924	10	Monoplegia of lower limb following other nontraumatic intracranial hemorrhage
I69242	10	Monoplegia of lower limb following other nontraumatic intracranial hemorrhage affecting left dominant side
I69244	10	Monoplegia of lower limb following other nontraumatic intracranial hemorrhage affecting left non-dominant side
I69241	10	Monoplegia of lower limb following other nontraumatic intracranial hemorrhage affecting right dominant side
I69243	10	Monoplegia of lower limb following other nontraumatic intracranial hemorrhage affecting right non-dominant side
I69249	10	Monoplegia of lower limb following other nontraumatic intracranial hemorrhage affecting unspecified side
I6994	10	Monoplegia of lower limb following unspecified cerebrovascular disease
I69942	10	Monoplegia of lower limb following unspecified cerebrovascular disease affecting left dominant side
I69944	10	Monoplegia of lower limb following unspecified cerebrovascular disease affecting left non-dominant side
I69941	10	Monoplegia of lower limb following unspecified cerebrovascular disease affecting right dominant side
I69943	10	Monoplegia of lower limb following unspecified cerebrovascular disease affecting right non-dominant side
I69949	10	Monoplegia of lower limb following unspecified cerebrovascular disease affecting unspecified side
I6933	10	Monoplegia of upper limb following cerebral infarction
I69332	10	Monoplegia of upper limb following cerebral infarction affecting left dominant side
I69334	10	Monoplegia of upper limb following cerebral infarction affecting left non-dominant side
I69331	10	Monoplegia of upper limb following cerebral infarction affecting right dominant side
I69333	10	Monoplegia of upper limb following cerebral infarction affecting right non-dominant side
I69339	10	Monoplegia of upper limb following cerebral infarction affecting unspecified side
I6913	10	Monoplegia of upper limb following nontraumatic intracerebral hemorrhage
I69132	10	Monoplegia of upper limb following nontraumatic intracerebral hemorrhage affecting left dominant side
I69134	10	Monoplegia of upper limb following nontraumatic intracerebral hemorrhage affecting left non-dominant side
I69131	10	Monoplegia of upper limb following nontraumatic intracerebral hemorrhage affecting right dominant side
I69133	10	Monoplegia of upper limb following nontraumatic intracerebral hemorrhage affecting right non-dominant side
I69139	10	Monoplegia of upper limb following nontraumatic intracerebral hemorrhage affecting unspecified side
I6903	10	Monoplegia of upper limb following nontraumatic subarachnoid hemorrhage
I69032	10	Monoplegia of upper limb following nontraumatic subarachnoid hemorrhage affecting left dominant side
I69034	10	Monoplegia of upper limb following nontraumatic subarachnoid hemorrhage affecting left non-dominant side
I69031	10	Monoplegia of upper limb following nontraumatic subarachnoid hemorrhage affecting right dominant side
I69033	10	Monoplegia of upper limb following nontraumatic subarachnoid hemorrhage affecting right non-dominant side
I69039	10	Monoplegia of upper limb following nontraumatic subarachnoid hemorrhage affecting unspecified side
I6983	10	Monoplegia of upper limb following other cerebrovascular disease
I69832	10	Monoplegia of upper limb following other cerebrovascular disease affecting left dominant side
I69834	10	Monoplegia of upper limb following other cerebrovascular disease affecting left non-dominant side
I69831	10	Monoplegia of upper limb following other cerebrovascular disease affecting right dominant side
I69833	10	Monoplegia of upper limb following other cerebrovascular disease affecting right non-dominant side
I69839	10	Monoplegia of upper limb following other cerebrovascular disease affecting unspecified side
I6923	10	Monoplegia of upper limb following other nontraumatic intracranial hemorrhage
I69232	10	Monoplegia of upper limb following other nontraumatic intracranial hemorrhage affecting left dominant side
I69234	10	Monoplegia of upper limb following other nontraumatic intracranial hemorrhage affecting left non-dominant side
I69231	10	Monoplegia of upper limb following other nontraumatic intracranial hemorrhage affecting right dominant side
I69233	10	Monoplegia of upper limb following other nontraumatic intracranial hemorrhage affecting right non-dominant side
I69239	10	Monoplegia of upper limb following other nontraumatic intracranial hemorrhage affecting unspecified side
I6993	10	Monoplegia of upper limb following unspecified cerebrovascular disease
I69932	10	Monoplegia of upper limb following unspecified cerebrovascular disease affecting left dominant side
I69934	10	Monoplegia of upper limb following unspecified cerebrovascular disease affecting left non-dominant side
I69931	10	Monoplegia of upper limb following unspecified cerebrovascular disease affecting right dominant side
I69933	10	Monoplegia of upper limb following unspecified cerebrovascular disease affecting right non-dominant side
I69939	10	Monoplegia of upper limb following unspecified cerebrovascular disease affecting unspecified side
P9182	10	Neonatal cerebral infarction
P91823	10	Neonatal cerebral infarction, bilateral
P91822	10	Neonatal cerebral infarction, left side of brain
P91821	10	Neonatal cerebral infarction, right side of brain
P91829	10	Neonatal cerebral infarction, unspecified side
I61	10	Nontraumatic intracerebral hemorrhage
I613	10	Nontraumatic intracerebral hemorrhage in brain stem
I614	10	Nontraumatic intracerebral hemorrhage in cerebellum
I611	10	Nontraumatic intracerebral hemorrhage in hemisphere, cortical
I610	10	Nontraumatic intracerebral hemorrhage in hemisphere, subcortical
I612	10	Nontraumatic intracerebral hemorrhage in hemisphere, unspecified
I615	10	Nontraumatic intracerebral hemorrhage, intraventricular
I616	10	Nontraumatic intracerebral hemorrhage, multiple localized
I619	10	Nontraumatic intracerebral hemorrhage, unspecified
I629	10	Nontraumatic intracranial hemorrhage, unspecified
I60	10	Nontraumatic subarachnoid hemorrhage
I602	10	Nontraumatic subarachnoid hemorrhage from anterior communicating artery
I604	10	Nontraumatic subarachnoid hemorrhage from basilar artery
I600	10	Nontraumatic subarachnoid hemorrhage from carotid siphon and bifurcation
I6022	10	Nontraumatic subarachnoid hemorrhage from left anterior communicating artery
I6002	10	Nontraumatic subarachnoid hemorrhage from left carotid siphon and bifurcation
I6012	10	Nontraumatic subarachnoid hemorrhage from left middle cerebral artery
I6032	10	Nontraumatic subarachnoid hemorrhage from left posterior communicating artery
I6052	10	Nontraumatic subarachnoid hemorrhage from left vertebral artery
I601	10	Nontraumatic subarachnoid hemorrhage from middle cerebral artery
I606	10	Nontraumatic subarachnoid hemorrhage from other intracranial arteries
I603	10	Nontraumatic subarachnoid hemorrhage from posterior communicating artery
I6021	10	Nontraumatic subarachnoid hemorrhage from right anterior communicating artery
I6001	10	Nontraumatic subarachnoid hemorrhage from right carotid siphon and bifurcation
I6011	10	Nontraumatic subarachnoid hemorrhage from right middle cerebral artery
I6031	10	Nontraumatic subarachnoid hemorrhage from right posterior communicating artery
I6051	10	Nontraumatic subarachnoid hemorrhage from right vertebral artery
I6020	10	Nontraumatic subarachnoid hemorrhage from unspecified anterior communicating artery
I6000	10	Nontraumatic subarachnoid hemorrhage from unspecified carotid siphon and bifurcation
I607	10	Nontraumatic subarachnoid hemorrhage from unspecified intracranial artery
I6010	10	Nontraumatic subarachnoid hemorrhage from unspecified middle cerebral artery
I6030	10	Nontraumatic subarachnoid hemorrhage from unspecified posterior communicating artery
I6050	10	Nontraumatic subarachnoid hemorrhage from unspecified vertebral artery
I605	10	Nontraumatic subarachnoid hemorrhage from vertebral artery
I609	10	Nontraumatic subarachnoid hemorrhage, unspecified
43301	9	Occlusion and stenosis of basilar artery with cerebral infarction
43311	9	Occlusion and stenosis of carotid artery with cerebral infarction
I66	10	Occlusion and stenosis of cerebral arteries, not resulting in cerebral infarction
43331	9	Occlusion and stenosis of multiple and bilateral precerebral arteries with cerebral infarction
43381	9	Occlusion and stenosis of other specified precerebral artery with cerebral infarction
I65	10	Occlusion and stenosis of precerebral arteries, not resulting in cerebral infarction
43391	9	Occlusion and stenosis of unspecified precerebral artery with cerebral infarction
43321	9	Occlusion and stenosis of vertebral artery with cerebral infarction
80180	9	Open fracture of base of skull with other and unspecified intracranial hemorrhage, unspecified state of consciousness
80182	9	Open fracture of base of skull with other and unspecified intracranial hemorrhage, with brief [less than one hour] loss of consciousness
80189	9	Open fracture of base of skull with other and unspecified intracranial hemorrhage, with concussion, unspecified
80186	9	Open fracture of base of skull with other and unspecified intracranial hemorrhage, with loss of consciousness of unspecified duration
80183	9	Open fracture of base of skull with other and unspecified intracranial hemorrhage, with moderate [1-24 hours] loss of consciousness
80181	9	Open fracture of base of skull with other and unspecified intracranial hemorrhage, with no loss of consciousness
80184	9	Open fracture of base of skull with other and unspecified intracranial hemorrhage, with prolonged [more than 24 hours] loss of consciousness and return to pre-existing conscious level
80185	9	Open fracture of base of skull with other and unspecified intracranial hemorrhage, with prolonged [more than 24 hours] loss of consciousness, without return to pre-existing conscious level
80080	9	Open fracture of vault of skull with other and unspecified intracranial hemorrhage, unspecified state of consciousness
80082	9	Open fracture of vault of skull with other and unspecified intracranial hemorrhage, with brief [less than one hour] loss of consciousness
80089	9	Open fracture of vault of skull with other and unspecified intracranial hemorrhage, with concussion, unspecified
80086	9	Open fracture of vault of skull with other and unspecified intracranial hemorrhage, with loss of consciousness of unspecified duration
80083	9	Open fracture of vault of skull with other and unspecified intracranial hemorrhage, with moderate [1-24 hours] loss of consciousness
80081	9	Open fracture of vault of skull with other and unspecified intracranial hemorrhage, with no loss of consciousness
80084	9	Open fracture of vault of skull with other and unspecified intracranial hemorrhage, with prolonged [more than 24 hours] loss of consciousness and return to pre-existing conscious level
80085	9	Open fracture of vault of skull with other and unspecified intracranial hemorrhage, with prolonged [more than 24 hours] loss of consciousness, without return to pre-existing conscious level
80480	9	Open fractures involving skull or face with other bones, with other and unspecified intracranial hemorrhage, unspecified state of consciousness
80482	9	Open fractures involving skull or face with other bones, with other and unspecified intracranial hemorrhage, with brief [less than one hour] loss of consciousness
80489	9	Open fractures involving skull or face with other bones, with other and unspecified intracranial hemorrhage, with concussion, unspecified
80486	9	Open fractures involving skull or face with other bones, with other and unspecified intracranial hemorrhage, with loss of consciousness of unspecified duration
80483	9	Open fractures involving skull or face with other bones, with other and unspecified intracranial hemorrhage, with moderate [1-24 hours] loss of consciousness
80481	9	Open fractures involving skull or face with other bones, with other and unspecified intracranial hemorrhage, with no loss of consciousness
80485	9	Open fractures involving skull or face with other bones, with other and unspecified intracranial hemorrhage, with prolonged [more than 24 hours] loss consciousness, without return to pre-existing conscious level
80484	9	Open fractures involving skull or face with other bones, with other and unspecified intracranial hemorrhage, with prolonged [more than 24 hours] loss of consciousness and return to pre-existing conscious level
85310	9	Other and unspecified intracranial hemorrhage following injury with open intracranial wound, unspecified state of consciousness
85312	9	Other and unspecified intracranial hemorrhage following injury with open intracranial wound, with brief [less than one hour] loss of consciousness
85319	9	Other and unspecified intracranial hemorrhage following injury with open intracranial wound, with concussion, unspecified
85316	9	Other and unspecified intracranial hemorrhage following injury with open intracranial wound, with loss of consciousness of unspecified duration
85313	9	Other and unspecified intracranial hemorrhage following injury with open intracranial wound, with moderate [1-24 hours] loss of consciousness
85311	9	Other and unspecified intracranial hemorrhage following injury with open intracranial wound, with no loss of consciousness
85314	9	Other and unspecified intracranial hemorrhage following injury with open intracranial wound, with prolonged [more than 24 hours] loss of consciousness and return to pre-existing conscious level
85315	9	Other and unspecified intracranial hemorrhage following injury with open intracranial wound, with prolonged [more than 24 hours] loss of consciousness without return to pre-existing conscious level
85300	9	Other and unspecified intracranial hemorrhage following injury without mention of open intracranial wound, unspecified state of consciousness
85302	9	Other and unspecified intracranial hemorrhage following injury without mention of open intracranial wound, with brief [less than one hour] loss of consciousness
85309	9	Other and unspecified intracranial hemorrhage following injury without mention of open intracranial wound, with concussion, unspecified
85306	9	Other and unspecified intracranial hemorrhage following injury without mention of open intracranial wound, with loss of consciousness of unspecified duration
85303	9	Other and unspecified intracranial hemorrhage following injury without mention of open intracranial wound, with moderate [1-24 hours] loss of consciousness
85301	9	Other and unspecified intracranial hemorrhage following injury without mention of open intracranial wound, with no loss of consciousness
85304	9	Other and unspecified intracranial hemorrhage following injury without mention of open intracranial wound, with prolonged [more than 24 hours] loss of consciousness and return to pre- existing conscious level
85305	9	Other and unspecified intracranial hemorrhage following injury without mention of open intracranial wound, with prolonged [more than 24 hours] loss of consciousness without return to pre-existing conscious level
I62	10	Other and unspecified nontraumatic intracranial hemorrhage
I638	10	Other cerebral infarction
I6389	10	Other cerebral infarction
I6381	10	Other cerebral infarction due to occlusion or stenosis of small artery
I6789	10	Other cerebrovascular disease
I67	10	Other cerebrovascular diseases
80330	9	Other closed skull fracture with other and unspecified intracranial hemorrhage, unspecified state of unconsciousness
80332	9	Other closed skull fracture with other and unspecified intracranial hemorrhage, with brief [less than one hour] loss of consciousness
80339	9	Other closed skull fracture with other and unspecified intracranial hemorrhage, with concussion, unspecified
80336	9	Other closed skull fracture with other and unspecified intracranial hemorrhage, with loss of consciousness of unspecified duration
80333	9	Other closed skull fracture with other and unspecified intracranial hemorrhage, with moderate [1-24 hours] loss of consciousness
80331	9	Other closed skull fracture with other and unspecified intracranial hemorrhage, with no loss of consciousness
80334	9	Other closed skull fracture with other and unspecified intracranial hemorrhage, with prolonged [more than 24 hours] loss of consciousness and return to pre-existing conscious level
80335	9	Other closed skull fracture with other and unspecified intracranial hemorrhage, with prolonged [more than 24 hours] loss of consciousness, without return to pre-existing conscious level
4371	9	Other generalized ischemic cerebrovascular disease
I67858	10	Other hereditary cerebrovascular disease
4378	9	Other ill-defined cerebrovascular disease
43889	9	Other late effects of cerebrovascular disease
43881	9	Other late effects of cerebrovascular disease, apraxia
43884	9	Other late effects of cerebrovascular disease, ataxia
43882	9	Other late effects of cerebrovascular disease, dysphagia
43883	9	Other late effects of cerebrovascular disease, facial weakness
43885	9	Other late effects of cerebrovascular disease, vertigo
I618	10	Other nontraumatic intracerebral hemorrhage
I608	10	Other nontraumatic subarachnoid hemorrhage
80380	9	Other open skull fracture with other and unspecified intracranial hemorrhage, unspecified state of consciousness
80382	9	Other open skull fracture with other and unspecified intracranial hemorrhage, with brief [less than one hour] loss of consciousness
80389	9	Other open skull fracture with other and unspecified intracranial hemorrhage, with concussion, unspecified
80386	9	Other open skull fracture with other and unspecified intracranial hemorrhage, with loss of consciousness of unspecified duration
80383	9	Other open skull fracture with other and unspecified intracranial hemorrhage, with moderate [1-24 hours] loss of consciousness
80381	9	Other open skull fracture with other and unspecified intracranial hemorrhage, with no loss of consciousness
80384	9	Other open skull fracture with other and unspecified intracranial hemorrhage, with prolonged [more than 24 hours] loss of consciousness and return to pre-existing conscious level
80385	9	Other open skull fracture with other and unspecified intracranial hemorrhage, with prolonged [more than 24 hours] loss of consciousness, without return to pre-existing conscious level
I6936	10	Other paralytic syndrome following cerebral infarction
I69362	10	Other paralytic syndrome following cerebral infarction affecting left dominant side
I69364	10	Other paralytic syndrome following cerebral infarction affecting left non-dominant side
I69361	10	Other paralytic syndrome following cerebral infarction affecting right dominant side
I69363	10	Other paralytic syndrome following cerebral infarction affecting right non-dominant side
I69369	10	Other paralytic syndrome following cerebral infarction affecting unspecified side
I69365	10	Other paralytic syndrome following cerebral infarction, bilateral
I6916	10	Other paralytic syndrome following nontraumatic intracerebral hemorrhage
I69162	10	Other paralytic syndrome following nontraumatic intracerebral hemorrhage affecting left dominant side
I69164	10	Other paralytic syndrome following nontraumatic intracerebral hemorrhage affecting left non-dominant side
I69161	10	Other paralytic syndrome following nontraumatic intracerebral hemorrhage affecting right dominant side
I69163	10	Other paralytic syndrome following nontraumatic intracerebral hemorrhage affecting right non-dominant side
I69169	10	Other paralytic syndrome following nontraumatic intracerebral hemorrhage affecting unspecified side
I69165	10	Other paralytic syndrome following nontraumatic intracerebral hemorrhage, bilateral
I6906	10	Other paralytic syndrome following nontraumatic subarachnoid hemorrhage
I69062	10	Other paralytic syndrome following nontraumatic subarachnoid hemorrhage affecting left dominant side
I69064	10	Other paralytic syndrome following nontraumatic subarachnoid hemorrhage affecting left non-dominant side
I69061	10	Other paralytic syndrome following nontraumatic subarachnoid hemorrhage affecting right dominant side
I69063	10	Other paralytic syndrome following nontraumatic subarachnoid hemorrhage affecting right non-dominant side
I69069	10	Other paralytic syndrome following nontraumatic subarachnoid hemorrhage affecting unspecified side
I69065	10	Other paralytic syndrome following nontraumatic subarachnoid hemorrhage, bilateral
I6986	10	Other paralytic syndrome following other cerebrovascular disease
I69862	10	Other paralytic syndrome following other cerebrovascular disease affecting left dominant side
I69864	10	Other paralytic syndrome following other cerebrovascular disease affecting left non-dominant side
I69861	10	Other paralytic syndrome following other cerebrovascular disease affecting right dominant side
I69863	10	Other paralytic syndrome following other cerebrovascular disease affecting right non-dominant side
I69869	10	Other paralytic syndrome following other cerebrovascular disease affecting unspecified side
I69865	10	Other paralytic syndrome following other cerebrovascular disease, bilateral
I6926	10	Other paralytic syndrome following other nontraumatic intracranial hemorrhage
I69262	10	Other paralytic syndrome following other nontraumatic intracranial hemorrhage affecting left dominant side
I69264	10	Other paralytic syndrome following other nontraumatic intracranial hemorrhage affecting left non-dominant side
I69261	10	Other paralytic syndrome following other nontraumatic intracranial hemorrhage affecting right dominant side
I69263	10	Other paralytic syndrome following other nontraumatic intracranial hemorrhage affecting right non-dominant side
I69269	10	Other paralytic syndrome following other nontraumatic intracranial hemorrhage affecting unspecified side
I69265	10	Other paralytic syndrome following other nontraumatic intracranial hemorrhage, bilateral
I6996	10	Other paralytic syndrome following unspecified cerebrovascular disease
I69962	10	Other paralytic syndrome following unspecified cerebrovascular disease affecting left dominant side
I69964	10	Other paralytic syndrome following unspecified cerebrovascular disease affecting left non-dominant side
I69961	10	Other paralytic syndrome following unspecified cerebrovascular disease affecting right dominant side
I69963	10	Other paralytic syndrome following unspecified cerebrovascular disease affecting right non-dominant side
I69969	10	Other paralytic syndrome following unspecified cerebrovascular disease affecting unspecified side
I69965	10	Other paralytic syndrome following unspecified cerebrovascular disease, bilateral
I69098	10	Other sequelae following nontraumatic subarachnoid hemorrhage
I69998	10	Other sequelae following unspecified cerebrovascular disease
I6939	10	Other sequelae of cerebral infarction
I69398	10	Other sequelae of cerebral infarction
I6919	10	Other sequelae of nontraumatic intracerebral hemorrhage
I69198	10	Other sequelae of nontraumatic intracerebral hemorrhage
I6909	10	Other sequelae of nontraumatic subarachnoid hemorrhage
I6989	10	Other sequelae of other cerebrovascular disease
I69898	10	Other sequelae of other cerebrovascular disease
I6929	10	Other sequelae of other nontraumatic intracranial hemorrhage
I69298	10	Other sequelae of other nontraumatic intracranial hemorrhage
I6999	10	Other sequelae of unspecified cerebrovascular disease
I678	10	Other specified cerebrovascular diseases
I69328	10	Other speech and language deficits following cerebral infarction
I69128	10	Other speech and language deficits following nontraumatic intracerebral hemorrhage
I69028	10	Other speech and language deficits following nontraumatic subarachnoid hemorrhage
I69828	10	Other speech and language deficits following other cerebrovascular disease
I69228	10	Other speech and language deficits following other nontraumatic intracranial hemorrhage
I69928	10	Other speech and language deficits following unspecified cerebrovascular disease
I69318	10	Other symptoms and signs involving cognitive functions following cerebral infarction
I69118	10	Other symptoms and signs involving cognitive functions following nontraumatic intracerebral hemorrhage
I69018	10	Other symptoms and signs involving cognitive functions following nontraumatic subarachnoid hemorrhage
I69818	10	Other symptoms and signs involving cognitive functions following other cerebrovascular disease
I69218	10	Other symptoms and signs involving cognitive functions following other nontraumatic intracranial hemorrhage
I69918	10	Other symptoms and signs involving cognitive functions following unspecified cerebrovascular disease
G468	10	Other vascular syndromes of brain in cerebrovascular diseases
G436	10	Persistent migraine aura with cerebral infarction
G4361	10	Persistent migraine aura with cerebral infarction, intractable
G43611	10	Persistent migraine aura with cerebral infarction, intractable, with status migrainosus
G43619	10	Persistent migraine aura with cerebral infarction, intractable, without status migrainosus
G4360	10	Persistent migraine aura with cerebral infarction, not intractable
G43601	10	Persistent migraine aura with cerebral infarction, not intractable, with status migrainosus
G43609	10	Persistent migraine aura with cerebral infarction, not intractable, without status migrainosus
34663	9	Persistent migraine aura with cerebral infarction, with intractable migraine, so stated, with status migrainosus
34661	9	Persistent migraine aura with cerebral infarction, with intractable migraine, so stated, without mention of status migrainosus
34662	9	Persistent migraine aura with cerebral infarction, without mention of intractable migraine with status migrainosus
34660	9	Persistent migraine aura with cerebral infarction, without mention of intractable migraine without mention of status migrainosus
V1254	9	Personal history of transient ischemic attack (TIA), and cerebral infarction without residual deficits
Z8673	10	Personal history of transient ischemic attack (TIA), and cerebral infarction without residual deficits
I69313	10	Psychomotor deficit following cerebral infarction
I69113	10	Psychomotor deficit following nontraumatic intracerebral hemorrhage
I69013	10	Psychomotor deficit following nontraumatic subarachnoid hemorrhage
I69813	10	Psychomotor deficit following other cerebrovascular disease
I69213	10	Psychomotor deficit following other nontraumatic intracranial hemorrhage
I69913	10	Psychomotor deficit following unspecified cerebrovascular disease
I693	10	Sequelae of cerebral infarction
I69	10	Sequelae of cerebrovascular disease
I691	10	Sequelae of nontraumatic intracerebral hemorrhage
I690	10	Sequelae of nontraumatic subarachnoid hemorrhage
I698	10	Sequelae of other cerebrovascular diseases
I692	10	Sequelae of other nontraumatic intracranial hemorrhage
I699	10	Sequelae of unspecified cerebrovascular diseases
I6932	10	Speech and language deficits following cerebral infarction
I6912	10	Speech and language deficits following nontraumatic intracerebral hemorrhage
I6902	10	Speech and language deficits following nontraumatic subarachnoid hemorrhage
I6982	10	Speech and language deficits following other cerebrovascular disease
I6922	10	Speech and language deficits following other nontraumatic intracranial hemorrhage
I6992	10	Speech and language deficits following unspecified cerebrovascular disease
430	9	Subarachnoid hemorrhage
P103	10	Subarachnoid hemorrhage due to birth injury
85210	9	Subarachnoid hemorrhage following injury with open intracranial wound, unspecified state of consciousness
85212	9	Subarachnoid hemorrhage following injury with open intracranial wound, with brief [less than one hour] loss of consciousness
85219	9	Subarachnoid hemorrhage following injury with open intracranial wound, with concussion, unspecified
85216	9	Subarachnoid hemorrhage following injury with open intracranial wound, with loss of consciousness of unspecified duration
85213	9	Subarachnoid hemorrhage following injury with open intracranial wound, with moderate [1-24 hours] loss of consciousness
85211	9	Subarachnoid hemorrhage following injury with open intracranial wound, with no loss of consciousness
85214	9	Subarachnoid hemorrhage following injury with open intracranial wound, with prolonged [more than 24 hours) loss of consciousness and return to pre-existing conscious level
85215	9	Subarachnoid hemorrhage following injury with open intracranial wound, with prolonged [more than 24 hours] loss of consciousness without return to pre-existing conscious level
85200	9	Subarachnoid hemorrhage following injury without mention of open intracranial wound, unspecified state of consciousness
85202	9	Subarachnoid hemorrhage following injury without mention of open intracranial wound, with brief [less than one hour] loss of consciousness
85209	9	Subarachnoid hemorrhage following injury without mention of open intracranial wound, with concussion, unspecified
85206	9	Subarachnoid hemorrhage following injury without mention of open intracranial wound, with loss of consciousness of unspecified duration
85203	9	Subarachnoid hemorrhage following injury without mention of open intracranial wound, with moderate [1-24 hours] loss of consciousness
85201	9	Subarachnoid hemorrhage following injury without mention of open intracranial wound, with no loss of consciousness
85204	9	Subarachnoid hemorrhage following injury without mention of open intracranial wound, with prolonged [more than 24 hours] loss of consciousness and return to pre-existing conscious level
85205	9	Subarachnoid hemorrhage following injury without mention of open intracranial wound, with prolonged [more than 24 hours] loss of consciousness without return to pre-existing conscious level
7722	9	Subarachnoid hemorrhage of fetus or newborn
S066	10	Traumatic subarachnoid hemorrhage
S066X	10	Traumatic subarachnoid hemorrhage
S066X5	10	Traumatic subarachnoid hemorrhage with loss of consciousness greater than 24 hours with return to pre-existing conscious level
S066X5A	10	Traumatic subarachnoid hemorrhage with loss of consciousness greater than 24 hours with return to pre-existing conscious level, initial encounter
S066X5S	10	Traumatic subarachnoid hemorrhage with loss of consciousness greater than 24 hours with return to pre-existing conscious level, sequela
S066X5D	10	Traumatic subarachnoid hemorrhage with loss of consciousness greater than 24 hours with return to pre-existing conscious level, subsequent encounter
S066X6	10	Traumatic subarachnoid hemorrhage with loss of consciousness greater than 24 hours without return to pre-existing conscious level with patient surviving
S066X6A	10	Traumatic subarachnoid hemorrhage with loss of consciousness greater than 24 hours without return to pre-existing conscious level with patient surviving, initial encounter
S066X6S	10	Traumatic subarachnoid hemorrhage with loss of consciousness greater than 24 hours without return to pre-existing conscious level with patient surviving, sequela
S066X6D	10	Traumatic subarachnoid hemorrhage with loss of consciousness greater than 24 hours without return to pre-existing conscious level with patient surviving, subsequent encounter
S066X3	10	Traumatic subarachnoid hemorrhage with loss of consciousness of 1 hour to 5 hours 59 minutes
S066X3A	10	Traumatic subarachnoid hemorrhage with loss of consciousness of 1 hour to 5 hours 59 minutes, initial encounter
S066X3S	10	Traumatic subarachnoid hemorrhage with loss of consciousness of 1 hour to 5 hours 59 minutes, sequela
S066X3D	10	Traumatic subarachnoid hemorrhage with loss of consciousness of 1 hour to 5 hours 59 minutes, subsequent encounter
S066X1	10	Traumatic subarachnoid hemorrhage with loss of consciousness of 30 minutes or less
S066X1A	10	Traumatic subarachnoid hemorrhage with loss of consciousness of 30 minutes or less, initial encounter
S066X1S	10	Traumatic subarachnoid hemorrhage with loss of consciousness of 30 minutes or less, sequela
S066X1D	10	Traumatic subarachnoid hemorrhage with loss of consciousness of 30 minutes or less, subsequent encounter
S066X2	10	Traumatic subarachnoid hemorrhage with loss of consciousness of 31 minutes to 59 minutes
S066X2A	10	Traumatic subarachnoid hemorrhage with loss of consciousness of 31 minutes to 59 minutes, initial encounter
S066X2S	10	Traumatic subarachnoid hemorrhage with loss of consciousness of 31 minutes to 59 minutes, sequela
S066X2D	10	Traumatic subarachnoid hemorrhage with loss of consciousness of 31 minutes to 59 minutes, subsequent encounter
S066X4	10	Traumatic subarachnoid hemorrhage with loss of consciousness of 6 hours to 24 hours
S066X4A	10	Traumatic subarachnoid hemorrhage with loss of consciousness of 6 hours to 24 hours, initial encounter
S066X4S	10	Traumatic subarachnoid hemorrhage with loss of consciousness of 6 hours to 24 hours, sequela
S066X4D	10	Traumatic subarachnoid hemorrhage with loss of consciousness of 6 hours to 24 hours, subsequent encounter
S066X7	10	Traumatic subarachnoid hemorrhage with loss of consciousness of any duration with death due to brain injury prior to regaining consciousness
S066X7A	10	Traumatic subarachnoid hemorrhage with loss of consciousness of any duration with death due to brain injury prior to regaining consciousness, initial encounter
S066X7S	10	Traumatic subarachnoid hemorrhage with loss of consciousness of any duration with death due to brain injury prior to regaining consciousness, sequela
S066X7D	10	Traumatic subarachnoid hemorrhage with loss of consciousness of any duration with death due to brain injury prior to regaining consciousness, subsequent encounter
S066X8	10	Traumatic subarachnoid hemorrhage with loss of consciousness of any duration with death due to other cause prior to regaining consciousness
S066X8A	10	Traumatic subarachnoid hemorrhage with loss of consciousness of any duration with death due to other cause prior to regaining consciousness, initial encounter
S066X8S	10	Traumatic subarachnoid hemorrhage with loss of consciousness of any duration with death due to other cause prior to regaining consciousness, sequela
S066X8D	10	Traumatic subarachnoid hemorrhage with loss of consciousness of any duration with death due to other cause prior to regaining consciousness, subsequent encounter
S066X9	10	Traumatic subarachnoid hemorrhage with loss of consciousness of unspecified duration
S066X9A	10	Traumatic subarachnoid hemorrhage with loss of consciousness of unspecified duration, initial encounter
S066X9S	10	Traumatic subarachnoid hemorrhage with loss of consciousness of unspecified duration, sequela
S066X9D	10	Traumatic subarachnoid hemorrhage with loss of consciousness of unspecified duration, subsequent encounter
S066XA	10	Traumatic subarachnoid hemorrhage with loss of consciousness status unknown
S066XAA	10	Traumatic subarachnoid hemorrhage with loss of consciousness status unknown, initial encounter
S066XAS	10	Traumatic subarachnoid hemorrhage with loss of consciousness status unknown, sequela
S066XAD	10	Traumatic subarachnoid hemorrhage with loss of consciousness status unknown, subsequent encounter
S066X0	10	Traumatic subarachnoid hemorrhage without loss of consciousness
S066X0A	10	Traumatic subarachnoid hemorrhage without loss of consciousness, initial encounter
S066X0S	10	Traumatic subarachnoid hemorrhage without loss of consciousness, sequela
S066X0D	10	Traumatic subarachnoid hemorrhage without loss of consciousness, subsequent encounter
4379	9	Unspecified cerebrovascular disease
4329	9	Unspecified intracranial hemorrhage
4389	9	Unspecified late effects of cerebrovascular disease
I6930	10	Unspecified sequelae of cerebral infarction
I6910	10	Unspecified sequelae of nontraumatic intracerebral hemorrhage
I6900	10	Unspecified sequelae of nontraumatic subarachnoid hemorrhage
I6980	10	Unspecified sequelae of other cerebrovascular disease
I6920	10	Unspecified sequelae of other nontraumatic intracranial hemorrhage
I6990	10	Unspecified sequelae of unspecified cerebrovascular disease
I69319	10	Unspecified symptoms and signs involving cognitive functions following cerebral infarction
I69119	10	Unspecified symptoms and signs involving cognitive functions following nontraumatic intracerebral hemorrhage
I69019	10	Unspecified symptoms and signs involving cognitive functions following nontraumatic subarachnoid hemorrhage
I69819	10	Unspecified symptoms and signs involving cognitive functions following other cerebrovascular disease
I69219	10	Unspecified symptoms and signs involving cognitive functions following other nontraumatic intracranial hemorrhage
I69919	10	Unspecified symptoms and signs involving cognitive functions following unspecified cerebrovascular disease
G46	10	Vascular syndromes of brain in cerebrovascular diseases
I69312	10	Visuospatial deficit and spatial neglect following cerebral infarction
I69112	10	Visuospatial deficit and spatial neglect following nontraumatic intracerebral hemorrhage
I69012	10	Visuospatial deficit and spatial neglect following nontraumatic subarachnoid hemorrhage
I69812	10	Visuospatial deficit and spatial neglect following other cerebrovascular disease
I69212	10	Visuospatial deficit and spatial neglect following other nontraumatic intracranial hemorrhage
I69912	10	Visuospatial deficit and spatial neglect following unspecified cerebrovascular disease
