# Supplementary material for: Early acetaminophen use is associated with the reduced mortality risk in patients with sepsis-associated encephalopathy: a retrospective study
Source: Eur J Med Res. 2025 Jun 23;30:512. doi: 10.1186/s40001-025-02786-y (PMC12183892; doi:10.1186/s40001-025-02786-y)
Supplement: Supplementary file 3 — Additional file 3. [file 40001_2025_2786_MOESM3_ESM.csv]

Supplementary materials 1 Exclude patients with mental disorders according to ICD-codes
icd_code	icd_version	long_title
30021	9	Agoraphobia with panic disorder
F4001	10	Agoraphobia with panic disorder
F4002	10	Agoraphobia without panic disorder
29682	9	Atypical depressive disorder
F31	10	Bipolar disorder
F3131	10	Bipolar disorder, current episode depressed, mild
F313	10	Bipolar disorder, current episode depressed, mild or moderate severity
F3130	10	Bipolar disorder, current episode depressed, mild or moderate severity, unspecified
F3132	10	Bipolar disorder, current episode depressed, moderate
F315	10	Bipolar disorder, current episode depressed, severe, with psychotic features
F314	10	Bipolar disorder, current episode depressed, severe, without psychotic features
F310	10	Bipolar disorder, current episode hypomanic
F312	10	Bipolar disorder, current episode manic severe with psychotic features
F311	10	Bipolar disorder, current episode manic without psychotic features
F3111	10	Bipolar disorder, current episode manic without psychotic features, mild
F3112	10	Bipolar disorder, current episode manic without psychotic features, moderate
F3113	10	Bipolar disorder, current episode manic without psychotic features, severe
F3110	10	Bipolar disorder, current episode manic without psychotic features, unspecified
F316	10	Bipolar disorder, current episode mixed
F3161	10	Bipolar disorder, current episode mixed, mild
F3162	10	Bipolar disorder, current episode mixed, moderate
F3164	10	Bipolar disorder, current episode mixed, severe, with psychotic features
F3163	10	Bipolar disorder, current episode mixed, severe, without psychotic features
F3160	10	Bipolar disorder, current episode mixed, unspecified
F317	10	Bipolar disorder, currently in remission
F3170	10	Bipolar disorder, currently in remission, most recent episode unspecified
F3176	10	Bipolar disorder, in full remission, most recent episode depressed
F3172	10	Bipolar disorder, in full remission, most recent episode hypomanic
F3174	10	Bipolar disorder, in full remission, most recent episode manic
F3178	10	Bipolar disorder, in full remission, most recent episode mixed
F3175	10	Bipolar disorder, in partial remission, most recent episode depressed
F3171	10	Bipolar disorder, in partial remission, most recent episode hypomanic
F3173	10	Bipolar disorder, in partial remission, most recent episode manic
F3177	10	Bipolar disorder, in partial remission, most recent episode mixed
29680	9	Bipolar disorder, unspecified
F319	10	Bipolar disorder, unspecified
F202	10	Catatonic schizophrenia
29522	9	Catatonic type schizophrenia, chronic
29524	9	Catatonic type schizophrenia, chronic with acute exacerbation
29525	9	Catatonic type schizophrenia, in remission
29521	9	Catatonic type schizophrenia, subchronic
29523	9	Catatonic type schizophrenia, subchronic with acute exacerbation
29520	9	Catatonic type schizophrenia, unspecified
311	9	Depressive disorder, not elsewhere classified
F201	10	Disorganized schizophrenia
29512	9	Disorganized type schizophrenia, chronic
29514	9	Disorganized type schizophrenia, chronic with acute exacerbation
29515	9	Disorganized type schizophrenia, in remission
29511	9	Disorganized type schizophrenia, subchronic
29513	9	Disorganized type schizophrenia, subchronic with acute exacerbation
29510	9	Disorganized type schizophrenia, unspecified
29552	9	Latent schizophrenia, chronic
29554	9	Latent schizophrenia, chronic with acute exacerbation
29555	9	Latent schizophrenia, in remission
29551	9	Latent schizophrenia, subchronic
29553	9	Latent schizophrenia, subchronic with acute exacerbation
29550	9	Latent schizophrenia, unspecified
F33	10	Major depressive disorder, recurrent
F332	10	Major depressive disorder, recurrent severe without psychotic features
F3342	10	Major depressive disorder, recurrent, in full remission
F3341	10	Major depressive disorder, recurrent, in partial remission
F334	10	Major depressive disorder, recurrent, in remission
F3340	10	Major depressive disorder, recurrent, in remission, unspecified
F330	10	Major depressive disorder, recurrent, mild
F331	10	Major depressive disorder, recurrent, moderate
F333	10	Major depressive disorder, recurrent, severe with psychotic symptoms
F339	10	Major depressive disorder, recurrent, unspecified
F325	10	Major depressive disorder, single episode, in full remission
F324	10	Major depressive disorder, single episode, in partial remission
F320	10	Major depressive disorder, single episode, mild
F321	10	Major depressive disorder, single episode, moderate
F323	10	Major depressive disorder, single episode, severe with psychotic features
F322	10	Major depressive disorder, single episode, severe without psychotic features
F329	10	Major depressive disorder, single episode, unspecified
F42	10	Obsessive-compulsive disorder
F429	10	Obsessive-compulsive disorder, unspecified
3003	9	Obsessive-compulsive disorders
F41	10	Other anxiety disorders
F3189	10	Other bipolar disorder
29689	9	Other bipolar disorders
F318	10	Other bipolar disorders
F413	10	Other mixed anxiety disorders
F428	10	Other obsessive-compulsive disorder
F408	10	Other phobic anxiety disorders
F338	10	Other recurrent depressive disorders
F208	10	Other schizophrenia
F2089	10	Other schizophrenia
F418	10	Other specified anxiety disorders
29582	9	Other specified types of schizophrenia, chronic
29584	9	Other specified types of schizophrenia, chronic with acute exacerbation
29585	9	Other specified types of schizophrenia, in remission
29581	9	Other specified types of schizophrenia, subchronic
29583	9	Other specified types of schizophrenia, subchronic with acute exacerbation
29580	9	Other specified types of schizophrenia, unspecified
F410	10	Panic disorder [episodic paroxysmal anxiety]
30001	9	Panic disorder without agoraphobia
F200	10	Paranoid schizophrenia
29532	9	Paranoid type schizophrenia, chronic
29534	9	Paranoid type schizophrenia, chronic with acute exacerbation
29535	9	Paranoid type schizophrenia, in remission
29531	9	Paranoid type schizophrenia, subchronic
29533	9	Paranoid type schizophrenia, subchronic with acute exacerbation
29530	9	Paranoid type schizophrenia, unspecified
V110	9	Personal history of schizophrenia
F40	10	Phobic anxiety disorders
F205	10	Residual schizophrenia
F20	10	Schizophrenia
F209	10	Schizophrenia, unspecified
29502	9	Simple type schizophrenia, chronic
29504	9	Simple type schizophrenia, chronic with acute exacerbation
29505	9	Simple type schizophrenia, in remission
29501	9	Simple type schizophrenia, subchronic
29503	9	Simple type schizophrenia, subchronic with acute exacerbation
29500	9	Simple type schizophrenia, unspecified
F203	10	Undifferentiated schizophrenia
29592	9	Unspecified schizophrenia, chronic
29594	9	Unspecified schizophrenia, chronic with acute exacerbation
29595	9	Unspecified schizophrenia, in remission
29591	9	Unspecified schizophrenia, subchronic
29593	9	Unspecified schizophrenia, subchronic with acute exacerbation
29590	9	Unspecified schizophrenia, unspecified
