# Supplementary material for: Early acetaminophen use is associated with the reduced mortality risk in patients with sepsis-associated encephalopathy: a retrospective study
Source: Eur J Med Res. 2025 Jun 23;30:512. doi: 10.1186/s40001-025-02786-y (PMC12183892; doi:10.1186/s40001-025-02786-y)
Supplement: Supplementary file 4 — Additional file 4. [file 40001_2025_2786_MOESM4_ESM.csv]

Supplementary materials 2 Exclude patients with neurological disease according to ICD-codes
icd_code	icd_version	long_title
E8550	9	Accidental poisoning by anticonvulsant and anti-parkinsonism drugs
F1027	10	Alcohol dependence with alcohol-induced persisting dementia
F1097	10	Alcohol use, unspecified with alcohol-induced persisting dementia
2912	9	Alcohol-induced persisting dementia
E9364	9	Anti-parkinsonism drugs causing adverse effects in therapeutic use
29411	9	Dementia in conditions classified elsewhere with behavioral disturbance
29410	9	Dementia in conditions classified elsewhere without behavioral disturbance
F02	10	Dementia in other diseases classified elsewhere
F02A	10	Dementia in other diseases classified elsewhere, mild
F02A11	10	Dementia in other diseases classified elsewhere, mild, with agitation
F02A4	10	Dementia in other diseases classified elsewhere, mild, with anxiety
F02A1	10	Dementia in other diseases classified elsewhere, mild, with behavioral disturbance
F02A3	10	Dementia in other diseases classified elsewhere, mild, with mood disturbance
F02A18	10	Dementia in other diseases classified elsewhere, mild, with other behavioral disturbance
F02A2	10	Dementia in other diseases classified elsewhere, mild, with psychotic disturbance
F02A0	10	Dementia in other diseases classified elsewhere, mild, without behavioral disturbance, psychotic disturbance, mood disturbance, and anxiety
F02B	10	Dementia in other diseases classified elsewhere, moderate
F02B11	10	Dementia in other diseases classified elsewhere, moderate, with agitation
F02B4	10	Dementia in other diseases classified elsewhere, moderate, with anxiety
F02B1	10	Dementia in other diseases classified elsewhere, moderate, with behavioral disturbance
F02B3	10	Dementia in other diseases classified elsewhere, moderate, with mood disturbance
F02B18	10	Dementia in other diseases classified elsewhere, moderate, with other behavioral disturbance
F02B2	10	Dementia in other diseases classified elsewhere, moderate, with psychotic disturbance
F02B0	10	Dementia in other diseases classified elsewhere, moderate, without behavioral disturbance, psychotic disturbance, mood disturbance, and anxiety
F02C	10	Dementia in other diseases classified elsewhere, severe
F02C11	10	Dementia in other diseases classified elsewhere, severe, with agitation
F02C4	10	Dementia in other diseases classified elsewhere, severe, with anxiety
F02C1	10	Dementia in other diseases classified elsewhere, severe, with behavioral disturbance
F02C3	10	Dementia in other diseases classified elsewhere, severe, with mood disturbance
F02C18	10	Dementia in other diseases classified elsewhere, severe, with other behavioral disturbance
F02C2	10	Dementia in other diseases classified elsewhere, severe, with psychotic disturbance
F02C0	10	Dementia in other diseases classified elsewhere, severe, without behavioral disturbance, psychotic disturbance, mood disturbance, and anxiety
F028	10	Dementia in other diseases classified elsewhere, unspecified severity
F02811	10	Dementia in other diseases classified elsewhere, unspecified severity, with agitation
F0284	10	Dementia in other diseases classified elsewhere, unspecified severity, with anxiety
F0281	10	Dementia in other diseases classified elsewhere, unspecified severity, with behavioral disturbance
F0283	10	Dementia in other diseases classified elsewhere, unspecified severity, with mood disturbance
F02818	10	Dementia in other diseases classified elsewhere, unspecified severity, with other behavioral disturbance
F0282	10	Dementia in other diseases classified elsewhere, unspecified severity, with psychotic disturbance
F0280	10	Dementia in other diseases classified elsewhere, unspecified severity, without behavioral disturbance, psychotic disturbance, mood disturbance, and anxiety
33182	9	Dementia with lewy bodies
29421	9	Dementia, unspecified, with behavioral disturbance
29420	9	Dementia, unspecified, without behavioral disturbance
29282	9	Drug-induced persisting dementia
G1224	10	Familial motor neuron disease
G310	10	Frontotemporal dementia
F1817	10	Inhalant abuse with inhalant-induced dementia
F1827	10	Inhalant dependence with inhalant-induced dementia
F1897	10	Inhalant use, unspecified with inhalant-induced persisting dementia
G122	10	Motor neuron disease
G1220	10	Motor neuron disease, unspecified
G2111	10	Neuroleptic induced parkinsonism
G2119	10	Other drug induced secondary parkinsonism
G211	10	Other drug-induced secondary parkinsonism
33119	9	Other frontotemporal dementia
33529	9	Other motor neuron disease
G1229	10	Other motor neuron disease
F1917	10	Other psychoactive substance abuse with psychoactive substance-induced persisting dementia
F1927	10	Other psychoactive substance dependence with psychoactive substance-induced persisting dementia
F1997	10	Other psychoactive substance use, unspecified with psychoactive substance-induced persisting dementia
G218	10	Other secondary parkinsonism
G20	10	Parkinson's disease
9664	9	Poisoning by anti-Parkinsonism drugs
G213	10	Postencephalitic parkinsonism
29011	9	Presenile dementia with delirium
29012	9	Presenile dementia with delusional features
29013	9	Presenile dementia with depressive features
29010	9	Presenile dementia, uncomplicated
3321	9	Secondary parkinsonism
G21	10	Secondary parkinsonism
G212	10	Secondary parkinsonism due to other external agents
G219	10	Secondary parkinsonism, unspecified
F1327	10	Sedative, hypnotic or anxiolytic dependence with sedative, hypnotic or anxiolytic-induced persisting dementia
F1397	10	Sedative, hypnotic or anxiolytic use, unspecified with sedative, hypnotic or anxiolytic-induced persisting dementia
2903	9	Senile dementia with delirium
29020	9	Senile dementia with delusional features
29021	9	Senile dementia with depressive features
2900	9	Senile dementia, uncomplicated
09482	9	Syphilitic parkinsonism
F03	10	Unspecified dementia
F03A	10	Unspecified dementia, mild
F03A11	10	Unspecified dementia, mild, with agitation
F03A4	10	Unspecified dementia, mild, with anxiety
F03A1	10	Unspecified dementia, mild, with behavioral disturbance
F03A3	10	Unspecified dementia, mild, with mood disturbance
F03A18	10	Unspecified dementia, mild, with other behavioral disturbance
F03A2	10	Unspecified dementia, mild, with psychotic disturbance
F03A0	10	Unspecified dementia, mild, without behavioral disturbance, psychotic disturbance, mood disturbance, and anxiety
F03B	10	Unspecified dementia, moderate
F03B11	10	Unspecified dementia, moderate, with agitation
F03B4	10	Unspecified dementia, moderate, with anxiety
F03B1	10	Unspecified dementia, moderate, with behavioral disturbance
F03B3	10	Unspecified dementia, moderate, with mood disturbance
F03B18	10	Unspecified dementia, moderate, with other behavioral disturbance
F03B2	10	Unspecified dementia, moderate, with psychotic disturbance
F03B0	10	Unspecified dementia, moderate, without behavioral disturbance, psychotic disturbance, mood disturbance, and anxiety
F03C	10	Unspecified dementia, severe
F03C11	10	Unspecified dementia, severe, with agitation
F03C4	10	Unspecified dementia, severe, with anxiety
F03C1	10	Unspecified dementia, severe, with behavioral disturbance
F03C3	10	Unspecified dementia, severe, with mood disturbance
F03C18	10	Unspecified dementia, severe, with other behavioral disturbance
F03C2	10	Unspecified dementia, severe, with psychotic disturbance
F03C0	10	Unspecified dementia, severe, without behavioral disturbance, psychotic disturbance, mood disturbance, and anxiety
F039	10	Unspecified dementia, unspecified severity
F03911	10	Unspecified dementia, unspecified severity, with agitation
F0394	10	Unspecified dementia, unspecified severity, with anxiety
F0391	10	Unspecified dementia, unspecified severity, with behavioral disturbance
F0393	10	Unspecified dementia, unspecified severity, with mood disturbance
F03918	10	Unspecified dementia, unspecified severity, with other behavioral disturbance
F0392	10	Unspecified dementia, unspecified severity, with psychotic disturbance
F0390	10	Unspecified dementia, unspecified severity, without behavioral disturbance, psychotic disturbance, mood disturbance, and anxiety
F01	10	Vascular dementia
F01A	10	Vascular dementia, mild
F01A11	10	Vascular dementia, mild, with agitation
F01A4	10	Vascular dementia, mild, with anxiety
F01A1	10	Vascular dementia, mild, with behavioral disturbance
F01A3	10	Vascular dementia, mild, with mood disturbance
F01A18	10	Vascular dementia, mild, with other behavioral disturbance
F01A2	10	Vascular dementia, mild, with psychotic disturbance
F01A0	10	Vascular dementia, mild, without behavioral disturbance, psychotic disturbance, mood disturbance, and anxiety
F01B	10	Vascular dementia, moderate
F01B11	10	Vascular dementia, moderate, with agitation
F01B4	10	Vascular dementia, moderate, with anxiety
F01B1	10	Vascular dementia, moderate, with behavioral disturbance
F01B3	10	Vascular dementia, moderate, with mood disturbance
F01B18	10	Vascular dementia, moderate, with other behavioral disturbance
F01B2	10	Vascular dementia, moderate, with psychotic disturbance
F01B0	10	Vascular dementia, moderate, without behavioral disturbance, psychotic disturbance, mood disturbance, and anxiety
F01C	10	Vascular dementia, severe
F01C11	10	Vascular dementia, severe, with agitation
F01C4	10	Vascular dementia, severe, with anxiety
F01C1	10	Vascular dementia, severe, with behavioral disturbance
F01C3	10	Vascular dementia, severe, with mood disturbance
F01C18	10	Vascular dementia, severe, with other behavioral disturbance
F01C2	10	Vascular dementia, severe, with psychotic disturbance
F01C0	10	Vascular dementia, severe, without behavioral disturbance, psychotic disturbance, mood disturbance, and anxiety
29040	9	Vascular dementia, uncomplicated
F015	10	Vascular dementia, unspecified severity
F01511	10	Vascular dementia, unspecified severity, with agitation
F0154	10	Vascular dementia, unspecified severity, with anxiety
F0151	10	Vascular dementia, unspecified severity, with behavioral disturbance
F0153	10	Vascular dementia, unspecified severity, with mood disturbance
F01518	10	Vascular dementia, unspecified severity, with other behavioral disturbance
F0152	10	Vascular dementia, unspecified severity, with psychotic disturbance
F0150	10	Vascular dementia, unspecified severity, without behavioral disturbance, psychotic disturbance, mood disturbance, and anxiety
29041	9	Vascular dementia, with delirium
29042	9	Vascular dementia, with delusions
29043	9	Vascular dementia, with depressed mood
G214	10	Vascular parkinsonism
