# Supplementary material for: Early acetaminophen use is associated with the reduced mortality risk in patients with sepsis-associated encephalopathy: a retrospective study
Source: Eur J Med Res. 2025 Jun 23;30:512. doi: 10.1186/s40001-025-02786-y (PMC12183892; doi:10.1186/s40001-025-02786-y)
Supplement: Supplementary file 5 — Additional file 5. [file 40001_2025_2786_MOESM5_ESM.csv]

Supplementary materials 3 Exclude patients with alcoholic or or drug abuse according to ICD-codes
icd_code	icd_version	long_title
E8600	9	Accidental poisoning by alcoholic beverages
E8603	9	Accidental poisoning by isopropyl alcohol
E8602	9	Accidental poisoning by methyl alcohol
E8601	9	Accidental poisoning by other and unspecified ethyl alcohol and its products
E8608	9	Accidental poisoning by other specified alcohols
E8609	9	Accidental poisoning by unspecified alcohol
5711	9	Acute alcoholic hepatitis
30301	9	Acute alcoholic intoxication in alcoholism, continuous
30302	9	Acute alcoholic intoxication in alcoholism, episodic
30303	9	Acute alcoholic intoxication in alcoholism, in remission
30300	9	Acute alcoholic intoxication in alcoholism, unspecified
F101	10	Alcohol abuse
Z7141	10	Alcohol abuse counseling and surveillance of alcoholic
F10180	10	Alcohol abuse with alcohol-induced anxiety disorder
F1014	10	Alcohol abuse with alcohol-induced mood disorder
F1015	10	Alcohol abuse with alcohol-induced psychotic disorder
F10150	10	Alcohol abuse with alcohol-induced psychotic disorder with delusions
F10151	10	Alcohol abuse with alcohol-induced psychotic disorder with hallucinations
F10159	10	Alcohol abuse with alcohol-induced psychotic disorder, unspecified
F10181	10	Alcohol abuse with alcohol-induced sexual dysfunction
F10182	10	Alcohol abuse with alcohol-induced sleep disorder
F1012	10	Alcohol abuse with intoxication
F10121	10	Alcohol abuse with intoxication delirium
F10129	10	Alcohol abuse with intoxication, unspecified
F10188	10	Alcohol abuse with other alcohol-induced disorder
F1018	10	Alcohol abuse with other alcohol-induced disorders
F1019	10	Alcohol abuse with unspecified alcohol-induced disorder
F10131	10	Alcohol abuse with withdrawal delirium
F10132	10	Alcohol abuse with withdrawal with perceptual disturbance
F10130	10	Alcohol abuse with withdrawal, uncomplicated
F10139	10	Alcohol abuse with withdrawal, unspecified
30501	9	Alcohol abuse, continuous
30502	9	Alcohol abuse, episodic
30503	9	Alcohol abuse, in remission
F1011	10	Alcohol abuse, in remission
F1010	10	Alcohol abuse, uncomplicated
30500	9	Alcohol abuse, unspecified
F1013	10	Alcohol abuse, with withdrawal
F102	10	Alcohol dependence
F10280	10	Alcohol dependence with alcohol-induced anxiety disorder
F1024	10	Alcohol dependence with alcohol-induced mood disorder
F1026	10	Alcohol dependence with alcohol-induced persisting amnestic disorder
F1027	10	Alcohol dependence with alcohol-induced persisting dementia
F1025	10	Alcohol dependence with alcohol-induced psychotic disorder
F10250	10	Alcohol dependence with alcohol-induced psychotic disorder with delusions
F10251	10	Alcohol dependence with alcohol-induced psychotic disorder with hallucinations
F10259	10	Alcohol dependence with alcohol-induced psychotic disorder, unspecified
F10281	10	Alcohol dependence with alcohol-induced sexual dysfunction
F10282	10	Alcohol dependence with alcohol-induced sleep disorder
F1022	10	Alcohol dependence with intoxication
F10221	10	Alcohol dependence with intoxication delirium
F10220	10	Alcohol dependence with intoxication, uncomplicated
F10229	10	Alcohol dependence with intoxication, unspecified
F10288	10	Alcohol dependence with other alcohol-induced disorder
F1028	10	Alcohol dependence with other alcohol-induced disorders
F1029	10	Alcohol dependence with unspecified alcohol-induced disorder
F1023	10	Alcohol dependence with withdrawal
F10231	10	Alcohol dependence with withdrawal delirium
F10232	10	Alcohol dependence with withdrawal with perceptual disturbance
F10230	10	Alcohol dependence with withdrawal, uncomplicated
F10239	10	Alcohol dependence with withdrawal, unspecified
F1021	10	Alcohol dependence, in remission
F1020	10	Alcohol dependence, uncomplicated
K852	10	Alcohol induced acute pancreatitis
K8522	10	Alcohol induced acute pancreatitis with infected necrosis
K8521	10	Alcohol induced acute pancreatitis with uninfected necrosis
K8520	10	Alcohol induced acute pancreatitis without necrosis or infection
29182	9	Alcohol induced sleep disorders
F10	10	Alcohol related disorders
O99314	10	Alcohol use complicating childbirth
O9931	10	Alcohol use complicating pregnancy, childbirth, and the puerperium
O99311	10	Alcohol use complicating pregnancy, first trimester
O99312	10	Alcohol use complicating pregnancy, second trimester
O99313	10	Alcohol use complicating pregnancy, third trimester
O99310	10	Alcohol use complicating pregnancy, unspecified trimester
O99315	10	Alcohol use complicating the puerperium
F109	10	Alcohol use, unspecified
F10980	10	Alcohol use, unspecified with alcohol-induced anxiety disorder
F1094	10	Alcohol use, unspecified with alcohol-induced mood disorder
F1096	10	Alcohol use, unspecified with alcohol-induced persisting amnestic disorder
F1097	10	Alcohol use, unspecified with alcohol-induced persisting dementia
F1095	10	Alcohol use, unspecified with alcohol-induced psychotic disorder
F10950	10	Alcohol use, unspecified with alcohol-induced psychotic disorder with delusions
F10951	10	Alcohol use, unspecified with alcohol-induced psychotic disorder with hallucinations
F10959	10	Alcohol use, unspecified with alcohol-induced psychotic disorder, unspecified
F10981	10	Alcohol use, unspecified with alcohol-induced sexual dysfunction
F10982	10	Alcohol use, unspecified with alcohol-induced sleep disorder
F1092	10	Alcohol use, unspecified with intoxication
F10921	10	Alcohol use, unspecified with intoxication delirium
F10920	10	Alcohol use, unspecified with intoxication, uncomplicated
F10929	10	Alcohol use, unspecified with intoxication, unspecified
F10929	10	Alcohol use, unspecified with intoxication, unspecified
F10988	10	Alcohol use, unspecified with other alcohol-induced disorder
F1098	10	Alcohol use, unspecified with other alcohol-induced disorders
F1099	10	Alcohol use, unspecified with unspecified alcohol-induced disorder
F1093	10	Alcohol use, unspecified with withdrawal
F10931	10	Alcohol use, unspecified with withdrawal delirium
F10932	10	Alcohol use, unspecified with withdrawal with perceptual disturbance
F10930	10	Alcohol use, unspecified with withdrawal, uncomplicated
F10939	10	Alcohol use, unspecified with withdrawal, unspecified
F1091	10	Alcohol use, unspecified, in remission
F1090	10	Alcohol use, unspecified, uncomplicated
29181	9	Alcohol withdrawal
2910	9	Alcohol withdrawal delirium
4255	9	Alcoholic cardiomyopathy
I426	10	Alcoholic cardiomyopathy
5712	9	Alcoholic cirrhosis of liver
K703	10	Alcoholic cirrhosis of liver
K7031	10	Alcoholic cirrhosis of liver with ascites
K7030	10	Alcoholic cirrhosis of liver without ascites
K700	10	Alcoholic fatty liver
K702	10	Alcoholic fibrosis and sclerosis of liver
K292	10	Alcoholic gastritis
K2921	10	Alcoholic gastritis with bleeding
K2920	10	Alcoholic gastritis without bleeding
53531	9	Alcoholic gastritis, with hemorrhage
53530	9	Alcoholic gastritis, without mention of hemorrhage
K704	10	Alcoholic hepatic failure
K7041	10	Alcoholic hepatic failure with coma
K7040	10	Alcoholic hepatic failure without coma
K701	10	Alcoholic hepatitis
K7011	10	Alcoholic hepatitis with ascites
K7010	10	Alcoholic hepatitis without ascites
5713	9	Alcoholic liver damage, unspecified
K70	10	Alcoholic liver disease
K709	10	Alcoholic liver disease, unspecified
G721	10	Alcoholic myopathy
3575	9	Alcoholic polyneuropathy
G621	10	Alcoholic polyneuropathy
K860	10	Alcohol-induced chronic pancreatitis
2911	9	Alcohol-induced persisting amnestic disorder
2912	9	Alcohol-induced persisting dementia
E244	10	Alcohol-induced pseudo-Cushing's syndrome
2915	9	Alcohol-induced psychotic disorder with delusions
2913	9	Alcohol-induced psychotic disorder with hallucinations
30441	9	Amphetamine and other psychostimulant dependence, continuous
30442	9	Amphetamine and other psychostimulant dependence, episodic
30443	9	Amphetamine and other psychostimulant dependence, in remission
30440	9	Amphetamine and other psychostimulant dependence, unspecified
30571	9	Amphetamine or related acting sympathomimetic abuse, continuous
30572	9	Amphetamine or related acting sympathomimetic abuse, episodic
30573	9	Amphetamine or related acting sympathomimetic abuse, in remission
30570	9	Amphetamine or related acting sympathomimetic abuse, unspecified
30581	9	Antidepressant type abuse, continuous
30582	9	Antidepressant type abuse, episodic
30583	9	Antidepressant type abuse, in remission
30580	9	Antidepressant type abuse, unspecified
F12180	10	Cannabis abuse with cannabis-induced anxiety disorder
F12121	10	Cannabis abuse with intoxication delirium
F12122	10	Cannabis abuse with intoxication with perceptual disturbance
F12120	10	Cannabis abuse with intoxication, uncomplicated
F12129	10	Cannabis abuse with intoxication, unspecified
F12188	10	Cannabis abuse with other cannabis-induced disorder
F12150	10	Cannabis abuse with psychotic disorder with delusions
F12151	10	Cannabis abuse with psychotic disorder with hallucinations
F12159	10	Cannabis abuse with psychotic disorder, unspecified
F1219	10	Cannabis abuse with unspecified cannabis-induced disorder
30521	9	Cannabis abuse, continuous
30522	9	Cannabis abuse, episodic
30523	9	Cannabis abuse, in remission
F1211	10	Cannabis abuse, in remission
F1210	10	Cannabis abuse, uncomplicated
30520	9	Cannabis abuse, unspecified
F12280	10	Cannabis dependence with cannabis-induced anxiety disorder
F12221	10	Cannabis dependence with intoxication delirium
F12222	10	Cannabis dependence with intoxication with perceptual disturbance
F12220	10	Cannabis dependence with intoxication, uncomplicated
F12229	10	Cannabis dependence with intoxication, unspecified
F12288	10	Cannabis dependence with other cannabis-induced disorder
F12250	10	Cannabis dependence with psychotic disorder with delusions
F12251	10	Cannabis dependence with psychotic disorder with hallucinations
F12259	10	Cannabis dependence with psychotic disorder, unspecified
F1229	10	Cannabis dependence with unspecified cannabis-induced disorder
F1223	10	Cannabis dependence with withdrawal
30431	9	Cannabis dependence, continuous
30432	9	Cannabis dependence, episodic
30433	9	Cannabis dependence, in remission
F1221	10	Cannabis dependence, in remission
F1220	10	Cannabis dependence, uncomplicated
30430	9	Cannabis dependence, unspecified
F12980	10	Cannabis use, unspecified with anxiety disorder
F12921	10	Cannabis use, unspecified with intoxication delirium
F12922	10	Cannabis use, unspecified with intoxication with perceptual disturbance
F12920	10	Cannabis use, unspecified with intoxication, uncomplicated
F12929	10	Cannabis use, unspecified with intoxication, unspecified
F12988	10	Cannabis use, unspecified with other cannabis-induced disorder
F12950	10	Cannabis use, unspecified with psychotic disorder with delusions
F12951	10	Cannabis use, unspecified with psychotic disorder with hallucinations
F12959	10	Cannabis use, unspecified with psychotic disorder, unspecified
F1299	10	Cannabis use, unspecified with unspecified cannabis-induced disorder
F1293	10	Cannabis use, unspecified with withdrawal
F1290	10	Cannabis use, unspecified, uncomplicated
F14180	10	Cocaine abuse with cocaine-induced anxiety disorder
F1414	10	Cocaine abuse with cocaine-induced mood disorder
F14150	10	Cocaine abuse with cocaine-induced psychotic disorder with delusions
F14151	10	Cocaine abuse with cocaine-induced psychotic disorder with hallucinations
F14159	10	Cocaine abuse with cocaine-induced psychotic disorder, unspecified
F14181	10	Cocaine abuse with cocaine-induced sexual dysfunction
F14182	10	Cocaine abuse with cocaine-induced sleep disorder
F14121	10	Cocaine abuse with intoxication with delirium
F14122	10	Cocaine abuse with intoxication with perceptual disturbance
F14120	10	Cocaine abuse with intoxication, uncomplicated
F14129	10	Cocaine abuse with intoxication, unspecified
F14188	10	Cocaine abuse with other cocaine-induced disorder
F1419	10	Cocaine abuse with unspecified cocaine-induced disorder
30561	9	Cocaine abuse, continuous
30562	9	Cocaine abuse, episodic
30563	9	Cocaine abuse, in remission
F1411	10	Cocaine abuse, in remission
F1410	10	Cocaine abuse, uncomplicated
30560	9	Cocaine abuse, unspecified
F14280	10	Cocaine dependence with cocaine-induced anxiety disorder
F1424	10	Cocaine dependence with cocaine-induced mood disorder
F14250	10	Cocaine dependence with cocaine-induced psychotic disorder with delusions
F14251	10	Cocaine dependence with cocaine-induced psychotic disorder with hallucinations
F14259	10	Cocaine dependence with cocaine-induced psychotic disorder, unspecified
F14281	10	Cocaine dependence with cocaine-induced sexual dysfunction
F14282	10	Cocaine dependence with cocaine-induced sleep disorder
F14221	10	Cocaine dependence with intoxication delirium
F14222	10	Cocaine dependence with intoxication with perceptual disturbance
F14220	10	Cocaine dependence with intoxication, uncomplicated
F14229	10	Cocaine dependence with intoxication, unspecified
F14288	10	Cocaine dependence with other cocaine-induced disorder
F1429	10	Cocaine dependence with unspecified cocaine-induced disorder
F1423	10	Cocaine dependence with withdrawal
30421	9	Cocaine dependence, continuous
30422	9	Cocaine dependence, episodic
30423	9	Cocaine dependence, in remission
F1421	10	Cocaine dependence, in remission
F1420	10	Cocaine dependence, uncomplicated
30420	9	Cocaine dependence, unspecified
F14980	10	Cocaine use, unspecified with cocaine-induced anxiety disorder
F1494	10	Cocaine use, unspecified with cocaine-induced mood disorder
F14950	10	Cocaine use, unspecified with cocaine-induced psychotic disorder with delusions
F14951	10	Cocaine use, unspecified with cocaine-induced psychotic disorder with hallucinations
F14959	10	Cocaine use, unspecified with cocaine-induced psychotic disorder, unspecified
F14981	10	Cocaine use, unspecified with cocaine-induced sexual dysfunction
F14982	10	Cocaine use, unspecified with cocaine-induced sleep disorder
F14921	10	Cocaine use, unspecified with intoxication delirium
F14922	10	Cocaine use, unspecified with intoxication with perceptual disturbance
F14920	10	Cocaine use, unspecified with intoxication, uncomplicated
F14929	10	Cocaine use, unspecified with intoxication, unspecified
F14988	10	Cocaine use, unspecified with other cocaine-induced disorder
F1499	10	Cocaine use, unspecified with unspecified cocaine-induced disorder
F1490	10	Cocaine use, unspecified, uncomplicated
G312	10	Degeneration of nervous system due to alcohol
Y90	10	Evidence of alcohol involvement determined by blood alcohol level
7903	9	Excessive blood level of alcohol
Z811	10	Family history of alcohol abuse and dependence
Q860	10	Fetal alcohol syndrome (dysmorphic)
R780	10	Finding of alcohol in blood
F16183	10	Hallucinogen abuse with hallucinogen persisting perception disorder (flashbacks)
F16180	10	Hallucinogen abuse with hallucinogen-induced anxiety disorder
F1614	10	Hallucinogen abuse with hallucinogen-induced mood disorder
F16150	10	Hallucinogen abuse with hallucinogen-induced psychotic disorder with delusions
F16151	10	Hallucinogen abuse with hallucinogen-induced psychotic disorder with hallucinations
F16159	10	Hallucinogen abuse with hallucinogen-induced psychotic disorder, unspecified
F16121	10	Hallucinogen abuse with intoxication with delirium
F16122	10	Hallucinogen abuse with intoxication with perceptual disturbance
F16120	10	Hallucinogen abuse with intoxication, uncomplicated
F16129	10	Hallucinogen abuse with intoxication, unspecified
F16188	10	Hallucinogen abuse with other hallucinogen-induced disorder
F1619	10	Hallucinogen abuse with unspecified hallucinogen-induced disorder
30531	9	Hallucinogen abuse, continuous
30532	9	Hallucinogen abuse, episodic
30533	9	Hallucinogen abuse, in remission
F1611	10	Hallucinogen abuse, in remission
F1610	10	Hallucinogen abuse, uncomplicated
30530	9	Hallucinogen abuse, unspecified
F16283	10	Hallucinogen dependence with hallucinogen persisting perception disorder (flashbacks)
F16280	10	Hallucinogen dependence with hallucinogen-induced anxiety disorder
F1624	10	Hallucinogen dependence with hallucinogen-induced mood disorder
F16250	10	Hallucinogen dependence with hallucinogen-induced psychotic disorder with delusions
F16251	10	Hallucinogen dependence with hallucinogen-induced psychotic disorder with hallucinations
F16259	10	Hallucinogen dependence with hallucinogen-induced psychotic disorder, unspecified
F16221	10	Hallucinogen dependence with intoxication with delirium
F16220	10	Hallucinogen dependence with intoxication, uncomplicated
F16229	10	Hallucinogen dependence with intoxication, unspecified
F16288	10	Hallucinogen dependence with other hallucinogen-induced disorder
F1629	10	Hallucinogen dependence with unspecified hallucinogen-induced disorder
30451	9	Hallucinogen dependence, continuous
30452	9	Hallucinogen dependence, episodic
F1621	10	Hallucinogen dependence, in remission
30453	9	Hallucinogen dependence, in remission
F1620	10	Hallucinogen dependence, uncomplicated
30450	9	Hallucinogen dependence, unspecified
F16983	10	Hallucinogen use, unspecified with hallucinogen persisting perception disorder (flashbacks)
F16980	10	Hallucinogen use, unspecified with hallucinogen-induced anxiety disorder
F1694	10	Hallucinogen use, unspecified with hallucinogen-induced mood disorder
F16950	10	Hallucinogen use, unspecified with hallucinogen-induced psychotic disorder with delusions
F16951	10	Hallucinogen use, unspecified with hallucinogen-induced psychotic disorder with hallucinations
F16959	10	Hallucinogen use, unspecified with hallucinogen-induced psychotic disorder, unspecified
F16921	10	Hallucinogen use, unspecified with intoxication with delirium
F16920	10	Hallucinogen use, unspecified with intoxication, uncomplicated
F16929	10	Hallucinogen use, unspecified with intoxication, unspecified
F16988	10	Hallucinogen use, unspecified with other hallucinogen-induced disorder
F1699	10	Hallucinogen use, unspecified with unspecified hallucinogen-induced disorder
F1690	10	Hallucinogen use, unspecified, uncomplicated
2914	9	Idiosyncratic alcohol intoxication
P043	10	Newborn affected by maternal use of alcohol
F17203	10	Nicotine dependence unspecified, with withdrawal
F17221	10	Nicotine dependence, chewing tobacco, in remission
F17220	10	Nicotine dependence, chewing tobacco, uncomplicated
F17228	10	Nicotine dependence, chewing tobacco, with other nicotine-induced disorders
F17229	10	Nicotine dependence, chewing tobacco, with unspecified nicotine-induced disorders
F17223	10	Nicotine dependence, chewing tobacco, with withdrawal
F17211	10	Nicotine dependence, cigarettes, in remission
F17210	10	Nicotine dependence, cigarettes, uncomplicated
F17218	10	Nicotine dependence, cigarettes, with other nicotine-induced disorders
F17219	10	Nicotine dependence, cigarettes, with unspecified nicotine-induced disorders
F17213	10	Nicotine dependence, cigarettes, with withdrawal
F17291	10	Nicotine dependence, other tobacco product, in remission
F17290	10	Nicotine dependence, other tobacco product, uncomplicated
F17298	10	Nicotine dependence, other tobacco product, with other nicotine-induced disorders
F17299	10	Nicotine dependence, other tobacco product, with unspecified nicotine-induced disorders
F17293	10	Nicotine dependence, other tobacco product, with withdrawal
F17201	10	Nicotine dependence, unspecified, in remission
F17200	10	Nicotine dependence, unspecified, uncomplicated
F17208	10	Nicotine dependence, unspecified, with other nicotine-induced disorders
F17209	10	Nicotine dependence, unspecified, with unspecified nicotine-induced disorders
F11121	10	Opioid abuse with intoxication delirium
F11122	10	Opioid abuse with intoxication with perceptual disturbance
F11120	10	Opioid abuse with intoxication, uncomplicated
F11129	10	Opioid abuse with intoxication, unspecified
F1114	10	Opioid abuse with opioid-induced mood disorder
F11150	10	Opioid abuse with opioid-induced psychotic disorder with delusions
F11151	10	Opioid abuse with opioid-induced psychotic disorder with hallucinations
F11159	10	Opioid abuse with opioid-induced psychotic disorder, unspecified
F11181	10	Opioid abuse with opioid-induced sexual dysfunction
F11182	10	Opioid abuse with opioid-induced sleep disorder
F11188	10	Opioid abuse with other opioid-induced disorder
F1119	10	Opioid abuse with unspecified opioid-induced disorder
30551	9	Opioid abuse, continuous
30552	9	Opioid abuse, episodic
30553	9	Opioid abuse, in remission
F1111	10	Opioid abuse, in remission
F1110	10	Opioid abuse, uncomplicated
30550	9	Opioid abuse, unspecified
F11221	10	Opioid dependence with intoxication delirium
F11222	10	Opioid dependence with intoxication with perceptual disturbance
F11220	10	Opioid dependence with intoxication, uncomplicated
F11229	10	Opioid dependence with intoxication, unspecified
F1124	10	Opioid dependence with opioid-induced mood disorder
F11250	10	Opioid dependence with opioid-induced psychotic disorder with delusions
F11251	10	Opioid dependence with opioid-induced psychotic disorder with hallucinations
F11259	10	Opioid dependence with opioid-induced psychotic disorder, unspecified
F11281	10	Opioid dependence with opioid-induced sexual dysfunction
F11282	10	Opioid dependence with opioid-induced sleep disorder
F11288	10	Opioid dependence with other opioid-induced disorder
F1129	10	Opioid dependence with unspecified opioid-induced disorder
F1123	10	Opioid dependence with withdrawal
F1121	10	Opioid dependence, in remission
F1120	10	Opioid dependence, uncomplicated
30401	9	Opioid type dependence, continuous
30402	9	Opioid type dependence, episodic
30403	9	Opioid type dependence, in remission
30400	9	Opioid type dependence, unspecified
F11921	10	Opioid use, unspecified with intoxication delirium
F11922	10	Opioid use, unspecified with intoxication with perceptual disturbance
F11920	10	Opioid use, unspecified with intoxication, uncomplicated
F11929	10	Opioid use, unspecified with intoxication, unspecified
F1194	10	Opioid use, unspecified with opioid-induced mood disorder
F11950	10	Opioid use, unspecified with opioid-induced psychotic disorder with delusions
F11951	10	Opioid use, unspecified with opioid-induced psychotic disorder with hallucinations
F11959	10	Opioid use, unspecified with opioid-induced psychotic disorder, unspecified
F11981	10	Opioid use, unspecified with opioid-induced sexual dysfunction
F11982	10	Opioid use, unspecified with opioid-induced sleep disorder
F11988	10	Opioid use, unspecified with other opioid-induced disorder
F1199	10	Opioid use, unspecified with unspecified opioid-induced disorder
F1193	10	Opioid use, unspecified with withdrawal
F1190	10	Opioid use, unspecified, uncomplicated
29189	9	Other alcohol-induced mental disorders
30391	9	Other and unspecified alcohol dependence, continuous
30392	9	Other and unspecified alcohol dependence, episodic
30393	9	Other and unspecified alcohol dependence, in remission
30390	9	Other and unspecified alcohol dependence, unspecified
F19121	10	Other psychoactive substance abuse with intoxication delirium
F19122	10	Other psychoactive substance abuse with intoxication with perceptual disturbances
F19120	10	Other psychoactive substance abuse with intoxication, uncomplicated
F19129	10	Other psychoactive substance abuse with intoxication, unspecified
F19188	10	Other psychoactive substance abuse with other psychoactive substance-induced disorder
F19180	10	Other psychoactive substance abuse with psychoactive substance-induced anxiety disorder
F1914	10	Other psychoactive substance abuse with psychoactive substance-induced mood disorder
F1916	10	Other psychoactive substance abuse with psychoactive substance-induced persisting amnestic disorder
F1917	10	Other psychoactive substance abuse with psychoactive substance-induced persisting dementia
F19150	10	Other psychoactive substance abuse with psychoactive substance-induced psychotic disorder with delusions
F19151	10	Other psychoactive substance abuse with psychoactive substance-induced psychotic disorder with hallucinations
F19159	10	Other psychoactive substance abuse with psychoactive substance-induced psychotic disorder, unspecified
F19181	10	Other psychoactive substance abuse with psychoactive substance-induced sexual dysfunction
F19182	10	Other psychoactive substance abuse with psychoactive substance-induced sleep disorder
F1919	10	Other psychoactive substance abuse with unspecified psychoactive substance-induced disorder
F1911	10	Other psychoactive substance abuse, in remission
F1910	10	Other psychoactive substance abuse, uncomplicated
F19221	10	Other psychoactive substance dependence with intoxication delirium
F19222	10	Other psychoactive substance dependence with intoxication with perceptual disturbance
F19220	10	Other psychoactive substance dependence with intoxication, uncomplicated
F19229	10	Other psychoactive substance dependence with intoxication, unspecified
F19288	10	Other psychoactive substance dependence with other psychoactive substance-induced disorder
F19280	10	Other psychoactive substance dependence with psychoactive substance-induced anxiety disorder
F1924	10	Other psychoactive substance dependence with psychoactive substance-induced mood disorder
F1926	10	Other psychoactive substance dependence with psychoactive substance-induced persisting amnestic disorder
F1927	10	Other psychoactive substance dependence with psychoactive substance-induced persisting dementia
F19250	10	Other psychoactive substance dependence with psychoactive substance-induced psychotic disorder with delusions
F19251	10	Other psychoactive substance dependence with psychoactive substance-induced psychotic disorder with hallucinations
F19259	10	Other psychoactive substance dependence with psychoactive substance-induced psychotic disorder, unspecified
F19281	10	Other psychoactive substance dependence with psychoactive substance-induced sexual dysfunction
F19282	10	Other psychoactive substance dependence with psychoactive substance-induced sleep disorder
F1929	10	Other psychoactive substance dependence with unspecified psychoactive substance-induced disorder
F19231	10	Other psychoactive substance dependence with withdrawal delirium
F19232	10	Other psychoactive substance dependence with withdrawal with perceptual disturbance
F19230	10	Other psychoactive substance dependence with withdrawal, uncomplicated
F19239	10	Other psychoactive substance dependence with withdrawal, unspecified
F1921	10	Other psychoactive substance dependence, in remission
F1920	10	Other psychoactive substance dependence, uncomplicated
F19921	10	Other psychoactive substance use, unspecified with intoxication with delirium
F19922	10	Other psychoactive substance use, unspecified with intoxication with perceptual disturbance
F19920	10	Other psychoactive substance use, unspecified with intoxication, uncomplicated
F19929	10	Other psychoactive substance use, unspecified with intoxication, unspecified
F19988	10	Other psychoactive substance use, unspecified with other psychoactive substance-induced disorder
F19980	10	Other psychoactive substance use, unspecified with psychoactive substance-induced anxiety disorder
F1994	10	Other psychoactive substance use, unspecified with psychoactive substance-induced mood disorder
F1996	10	Other psychoactive substance use, unspecified with psychoactive substance-induced persisting amnestic disorder
F1997	10	Other psychoactive substance use, unspecified with psychoactive substance-induced persisting dementia
F19950	10	Other psychoactive substance use, unspecified with psychoactive substance-induced psychotic disorder with delusions
F19951	10	Other psychoactive substance use, unspecified with psychoactive substance-induced psychotic disorder with hallucinations
F19959	10	Other psychoactive substance use, unspecified with psychoactive substance-induced psychotic disorder, unspecified
F19981	10	Other psychoactive substance use, unspecified with psychoactive substance-induced sexual dysfunction
F19982	10	Other psychoactive substance use, unspecified with psychoactive substance-induced sleep disorder
F1999	10	Other psychoactive substance use, unspecified with unspecified psychoactive substance-induced disorder
F19931	10	Other psychoactive substance use, unspecified with withdrawal delirium
F19932	10	Other psychoactive substance use, unspecified with withdrawal with perceptual disturbance
F19930	10	Other psychoactive substance use, unspecified with withdrawal, uncomplicated
F19939	10	Other psychoactive substance use, unspecified with withdrawal, unspecified
F1990	10	Other psychoactive substance use, unspecified, uncomplicated
F458	10	Other somatoform disorders
30460	9	Other specified drug dependence, unspecified
F15121	10	Other stimulant abuse with intoxication delirium
F15122	10	Other stimulant abuse with intoxication with perceptual disturbance
F15120	10	Other stimulant abuse with intoxication, uncomplicated
F15129	10	Other stimulant abuse with intoxication, unspecified
F15188	10	Other stimulant abuse with other stimulant-induced disorder
F15180	10	Other stimulant abuse with stimulant-induced anxiety disorder
F1514	10	Other stimulant abuse with stimulant-induced mood disorder
F15150	10	Other stimulant abuse with stimulant-induced psychotic disorder with delusions
F15151	10	Other stimulant abuse with stimulant-induced psychotic disorder with hallucinations
F15159	10	Other stimulant abuse with stimulant-induced psychotic disorder, unspecified
F15181	10	Other stimulant abuse with stimulant-induced sexual dysfunction
F15182	10	Other stimulant abuse with stimulant-induced sleep disorder
F1519	10	Other stimulant abuse with unspecified stimulant-induced disorder
F1511	10	Other stimulant abuse, in remission
F1510	10	Other stimulant abuse, uncomplicated
F15221	10	Other stimulant dependence with intoxication delirium
F15222	10	Other stimulant dependence with intoxication with perceptual disturbance
F15220	10	Other stimulant dependence with intoxication, uncomplicated
F15229	10	Other stimulant dependence with intoxication, unspecified
F15288	10	Other stimulant dependence with other stimulant-induced disorder
F15280	10	Other stimulant dependence with stimulant-induced anxiety disorder
F1524	10	Other stimulant dependence with stimulant-induced mood disorder
F15250	10	Other stimulant dependence with stimulant-induced psychotic disorder with delusions
F15251	10	Other stimulant dependence with stimulant-induced psychotic disorder with hallucinations
F15259	10	Other stimulant dependence with stimulant-induced psychotic disorder, unspecified
F15281	10	Other stimulant dependence with stimulant-induced sexual dysfunction
F15282	10	Other stimulant dependence with stimulant-induced sleep disorder
F1529	10	Other stimulant dependence with unspecified stimulant-induced disorder
F1523	10	Other stimulant dependence with withdrawal
F1521	10	Other stimulant dependence, in remission
F1520	10	Other stimulant dependence, uncomplicated
F15921	10	Other stimulant use, unspecified with intoxication delirium
F15922	10	Other stimulant use, unspecified with intoxication with perceptual disturbance
F15920	10	Other stimulant use, unspecified with intoxication, uncomplicated
F15929	10	Other stimulant use, unspecified with intoxication, unspecified
F15988	10	Other stimulant use, unspecified with other stimulant-induced disorder
F15980	10	Other stimulant use, unspecified with stimulant-induced anxiety disorder
F1594	10	Other stimulant use, unspecified with stimulant-induced mood disorder
F15950	10	Other stimulant use, unspecified with stimulant-induced psychotic disorder with delusions
F15951	10	Other stimulant use, unspecified with stimulant-induced psychotic disorder with hallucinations
F15959	10	Other stimulant use, unspecified with stimulant-induced psychotic disorder, unspecified
F15981	10	Other stimulant use, unspecified with stimulant-induced sexual dysfunction
F15982	10	Other stimulant use, unspecified with stimulant-induced sleep disorder
F1599	10	Other stimulant use, unspecified with unspecified stimulant-induced disorder
F1593	10	Other stimulant use, unspecified with withdrawal
F1590	10	Other stimulant use, unspecified, uncomplicated
30591	9	Other, mixed, or unspecified drug abuse, continuous
30592	9	Other, mixed, or unspecified drug abuse, episodic
30593	9	Other, mixed, or unspecified drug abuse, in remission
30590	9	Other, mixed, or unspecified drug abuse, unspecified
9773	9	Poisoning by alcohol deterrents
Y909	10	Presence of alcohol in blood, level not specified
F13121	10	Sedative, hypnotic or anxiolytic abuse with intoxication delirium
F13120	10	Sedative, hypnotic or anxiolytic abuse with intoxication, uncomplicated
F13129	10	Sedative, hypnotic or anxiolytic abuse with intoxication, unspecified
F13188	10	Sedative, hypnotic or anxiolytic abuse with other sedative, hypnotic or anxiolytic-induced disorder
F13180	10	Sedative, hypnotic or anxiolytic abuse with sedative, hypnotic or anxiolytic-induced anxiety disorder
F1314	10	Sedative, hypnotic or anxiolytic abuse with sedative, hypnotic or anxiolytic-induced mood disorder
F13150	10	Sedative, hypnotic or anxiolytic abuse with sedative, hypnotic or anxiolytic-induced psychotic disorder with delusions
F13151	10	Sedative, hypnotic or anxiolytic abuse with sedative, hypnotic or anxiolytic-induced psychotic disorder with hallucinations
F13159	10	Sedative, hypnotic or anxiolytic abuse with sedative, hypnotic or anxiolytic-induced psychotic disorder, unspecified
F13181	10	Sedative, hypnotic or anxiolytic abuse with sedative, hypnotic or anxiolytic-induced sexual dysfunction
F13182	10	Sedative, hypnotic or anxiolytic abuse with sedative, hypnotic or anxiolytic-induced sleep disorder
F1319	10	Sedative, hypnotic or anxiolytic abuse with unspecified sedative, hypnotic or anxiolytic-induced disorder
30541	9	Sedative, hypnotic or anxiolytic abuse, continuous
30542	9	Sedative, hypnotic or anxiolytic abuse, episodic
30543	9	Sedative, hypnotic or anxiolytic abuse, in remission
F1311	10	Sedative, hypnotic or anxiolytic abuse, in remission
F1310	10	Sedative, hypnotic or anxiolytic abuse, uncomplicated
30540	9	Sedative, hypnotic or anxiolytic abuse, unspecified
F13221	10	Sedative, hypnotic or anxiolytic dependence with intoxication delirium
F13220	10	Sedative, hypnotic or anxiolytic dependence with intoxication, uncomplicated
F13229	10	Sedative, hypnotic or anxiolytic dependence with intoxication, unspecified
F13288	10	Sedative, hypnotic or anxiolytic dependence with other sedative, hypnotic or anxiolytic-induced disorder
F13280	10	Sedative, hypnotic or anxiolytic dependence with sedative, hypnotic or anxiolytic-induced anxiety disorder
F1324	10	Sedative, hypnotic or anxiolytic dependence with sedative, hypnotic or anxiolytic-induced mood disorder
F1326	10	Sedative, hypnotic or anxiolytic dependence with sedative, hypnotic or anxiolytic-induced persisting amnestic disorder
F1327	10	Sedative, hypnotic or anxiolytic dependence with sedative, hypnotic or anxiolytic-induced persisting dementia
F13250	10	Sedative, hypnotic or anxiolytic dependence with sedative, hypnotic or anxiolytic-induced psychotic disorder with delusions
F13251	10	Sedative, hypnotic or anxiolytic dependence with sedative, hypnotic or anxiolytic-induced psychotic disorder with hallucinations
F13259	10	Sedative, hypnotic or anxiolytic dependence with sedative, hypnotic or anxiolytic-induced psychotic disorder, unspecified
F13281	10	Sedative, hypnotic or anxiolytic dependence with sedative, hypnotic or anxiolytic-induced sexual dysfunction
F13282	10	Sedative, hypnotic or anxiolytic dependence with sedative, hypnotic or anxiolytic-induced sleep disorder
F1329	10	Sedative, hypnotic or anxiolytic dependence with unspecified sedative, hypnotic or anxiolytic-induced disorder
F13231	10	Sedative, hypnotic or anxiolytic dependence with withdrawal delirium
F13232	10	Sedative, hypnotic or anxiolytic dependence with withdrawal with perceptual disturbance
F13230	10	Sedative, hypnotic or anxiolytic dependence with withdrawal, uncomplicated
F13239	10	Sedative, hypnotic or anxiolytic dependence with withdrawal, unspecified
30411	9	Sedative, hypnotic or anxiolytic dependence, continuous
30412	9	Sedative, hypnotic or anxiolytic dependence, episodic
30413	9	Sedative, hypnotic or anxiolytic dependence, in remission
F1321	10	Sedative, hypnotic or anxiolytic dependence, in remission
F1320	10	Sedative, hypnotic or anxiolytic dependence, uncomplicated
30410	9	Sedative, hypnotic or anxiolytic dependence, unspecified
F13921	10	Sedative, hypnotic or anxiolytic use, unspecified with intoxication delirium
F13920	10	Sedative, hypnotic or anxiolytic use, unspecified with intoxication, uncomplicated
F13929	10	Sedative, hypnotic or anxiolytic use, unspecified with intoxication, unspecified
F13988	10	Sedative, hypnotic or anxiolytic use, unspecified with other sedative, hypnotic or anxiolytic-induced disorder
F13980	10	Sedative, hypnotic or anxiolytic use, unspecified with sedative, hypnotic or anxiolytic-induced anxiety disorder
F1394	10	Sedative, hypnotic or anxiolytic use, unspecified with sedative, hypnotic or anxiolytic-induced mood disorder
F1396	10	Sedative, hypnotic or anxiolytic use, unspecified with sedative, hypnotic or anxiolytic-induced persisting amnestic disorder
F1397	10	Sedative, hypnotic or anxiolytic use, unspecified with sedative, hypnotic or anxiolytic-induced persisting dementia
F13950	10	Sedative, hypnotic or anxiolytic use, unspecified with sedative, hypnotic or anxiolytic-induced psychotic disorder with delusions
F13951	10	Sedative, hypnotic or anxiolytic use, unspecified with sedative, hypnotic or anxiolytic-induced psychotic disorder with hallucinations
F13959	10	Sedative, hypnotic or anxiolytic use, unspecified with sedative, hypnotic or anxiolytic-induced psychotic disorder, unspecified
F13981	10	Sedative, hypnotic or anxiolytic use, unspecified with sedative, hypnotic or anxiolytic-induced sexual dysfunction
F13982	10	Sedative, hypnotic or anxiolytic use, unspecified with sedative, hypnotic or anxiolytic-induced sleep disorder
F1399	10	Sedative, hypnotic or anxiolytic use, unspecified with unspecified sedative, hypnotic or anxiolytic-induced disorder
F13931	10	Sedative, hypnotic or anxiolytic use, unspecified with withdrawal delirium
F13932	10	Sedative, hypnotic or anxiolytic use, unspecified with withdrawal with perceptual disturbances
F13930	10	Sedative, hypnotic or anxiolytic use, unspecified with withdrawal, uncomplicated
F13939	10	Sedative, hypnotic or anxiolytic use, unspecified with withdrawal, unspecified
F1390	10	Sedative, hypnotic, or anxiolytic use, unspecified, uncomplicated
3051	9	Tobacco use disorder
64903	9	Tobacco use disorder complicating pregnancy, childbirth, or the puerperium, antepartum condition or complication
64902	9	Tobacco use disorder complicating pregnancy, childbirth, or the puerperium, delivered, with mention of postpartum complication
64901	9	Tobacco use disorder complicating pregnancy, childbirth, or the puerperium, delivered, with or without mention of antepartum condition
64904	9	Tobacco use disorder complicating pregnancy, childbirth, or the puerperium, postpartum condition or complication
64900	9	Tobacco use disorder complicating pregnancy, childbirth, or the puerperium, unspecified as to episode of care or not applicable
T51	10	Toxic effect of alcohol
9800	9	Toxic effect of ethyl alcohol
9802	9	Toxic effect of isopropyl alcohol
9801	9	Toxic effect of methyl alcohol
T518	10	Toxic effect of other alcohols
T518X	10	Toxic effect of other alcohols
T518X1	10	Toxic effect of other alcohols, accidental (unintentional)
T518X1A	10	Toxic effect of other alcohols, accidental (unintentional), initial encounter
T518X1S	10	Toxic effect of other alcohols, accidental (unintentional), sequela
T518X1D	10	Toxic effect of other alcohols, accidental (unintentional), subsequent encounter
T518X3	10	Toxic effect of other alcohols, assault
T518X3A	10	Toxic effect of other alcohols, assault, initial encounter
T518X3S	10	Toxic effect of other alcohols, assault, sequela
T518X3D	10	Toxic effect of other alcohols, assault, subsequent encounter
T518X2	10	Toxic effect of other alcohols, intentional self-harm
T518X2A	10	Toxic effect of other alcohols, intentional self-harm, initial encounter
T518X2S	10	Toxic effect of other alcohols, intentional self-harm, sequela
T518X2D	10	Toxic effect of other alcohols, intentional self-harm, subsequent encounter
T518X4	10	Toxic effect of other alcohols, undetermined
T518X4A	10	Toxic effect of other alcohols, undetermined, initial encounter
T518X4S	10	Toxic effect of other alcohols, undetermined, sequela
T518X4D	10	Toxic effect of other alcohols, undetermined, subsequent encounter
9808	9	Toxic effect of other specified alcohols
9809	9	Toxic effect of unspecified alcohol
T519	10	Toxic effect of unspecified alcohol
T5191	10	Toxic effect of unspecified alcohol, accidental (unintentional)
T5191XA	10	Toxic effect of unspecified alcohol, accidental (unintentional), initial encounter
T5191XS	10	Toxic effect of unspecified alcohol, accidental (unintentional), sequela
T5191XD	10	Toxic effect of unspecified alcohol, accidental (unintentional), subsequent encounter
T5193	10	Toxic effect of unspecified alcohol, assault
T5193XA	10	Toxic effect of unspecified alcohol, assault, initial encounter
T5193XS	10	Toxic effect of unspecified alcohol, assault, sequela
T5193XD	10	Toxic effect of unspecified alcohol, assault, subsequent encounter
T5192	10	Toxic effect of unspecified alcohol, intentional self-harm
T5192XA	10	Toxic effect of unspecified alcohol, intentional self-harm, initial encounter
T5192XS	10	Toxic effect of unspecified alcohol, intentional self-harm, sequela
T5192XD	10	Toxic effect of unspecified alcohol, intentional self-harm, subsequent encounter
T5194	10	Toxic effect of unspecified alcohol, undetermined
T5194XA	10	Toxic effect of unspecified alcohol, undetermined, initial encounter
T5194XS	10	Toxic effect of unspecified alcohol, undetermined, sequela
T5194XD	10	Toxic effect of unspecified alcohol, undetermined, subsequent encounter
2919	9	Unspecified alcohol-induced mental disorders
