# Supplementary material for: Early acetaminophen use is associated with the reduced mortality risk in patients with sepsis-associated encephalopathy: a retrospective study
Source: Eur J Med Res. 2025 Jun 23;30:512. doi: 10.1186/s40001-025-02786-y (PMC12183892; doi:10.1186/s40001-025-02786-y)
Supplement: Supplementary file 6 — Additional file 6. [file 40001_2025_2786_MOESM6_ESM.csv]

Supplementary materials 4 Exclude patients with metabolic encephalopathy according to ICD-codes
icd_code	icd_version	long_title
K750	10	Abscess of liver
K7201	10	Acute and subacute hepatic failure with coma
K7200	10	Acute and subacute hepatic failure without coma
B170	10	Acute delta-(super) infection of hepatitis B carrier
B160	10	Acute hepatitis B with delta-agent with hepatic coma
B161	10	Acute hepatitis B with delta-agent without hepatic coma
B169	10	Acute hepatitis B without delta-agent and without hepatic coma
B162	10	Acute hepatitis B without delta-agent with hepatic coma
7041	9	Acute hepatitis C with hepatic coma
B1711	10	Acute hepatitis C with hepatic coma
B1710	10	Acute hepatitis C without hepatic coma
7051	9	Acute hepatitis C without mention of hepatic coma
B172	10	Acute hepatitis E
E8021	10	Acute intermittent (hepatic) porphyria
B179	10	Acute viral hepatitis, unspecified
5712	9	Alcoholic cirrhosis of liver
K7031	10	Alcoholic cirrhosis of liver with ascites
K7030	10	Alcoholic cirrhosis of liver without ascites
K702	10	Alcoholic fibrosis and sclerosis of liver
K7041	10	Alcoholic hepatic failure with coma
K7040	10	Alcoholic hepatic failure without coma
K7011	10	Alcoholic hepatitis with ascites
K7010	10	Alcoholic hepatitis without ascites
5713	9	Alcoholic liver damage, unspecified
K709	10	Alcoholic liver disease, unspecified
A064	10	Amebic liver abscess
57142	9	Autoimmune hepatitis
K754	10	Autoimmune hepatitis
D135	10	Benign neoplasm of extrahepatic bile ducts
5716	9	Biliary cirrhosis
K762	10	Central hemorrhagic necrosis of liver
K732	10	Chronic active hepatitis, not elsewhere classified
K7211	10	Chronic hepatic failure with coma
K7210	10	Chronic hepatic failure without coma
7044	9	Chronic hepatitis C with hepatic coma
7054	9	Chronic hepatitis C without mention of hepatic coma
57140	9	Chronic hepatitis, unspecified
K739	10	Chronic hepatitis, unspecified
K731	10	Chronic lobular hepatitis, not elsewhere classified
5730	9	Chronic passive congestion of liver
K761	10	Chronic passive congestion of liver
57141	9	Chronic persistent hepatitis
K730	10	Chronic persistent hepatitis, not elsewhere classified
B180	10	Chronic viral hepatitis B with delta-agent
7023	9	Chronic viral hepatitis B with hepatic coma with hepatitis delta
7022	9	Chronic viral hepatitis B with hepatic coma without hepatitis delta
B181	10	Chronic viral hepatitis B without delta-agent
7033	9	Chronic viral hepatitis B without mention of hepatic coma with hepatitis delta
7032	9	Chronic viral hepatitis B without mention of hepatic coma without mention of hepatitis delta
B182	10	Chronic viral hepatitis C
B189	10	Chronic viral hepatitis, unspecified
5715	9	Cirrhosis of liver without mention of alcohol
T865	10	Complications of stem cell transplant
B251	10	Cytomegaloviral hepatitis
E7220	10	Disorder of urea cycle metabolism, unspecified
2706	9	Disorders of urea cycle metabolism
E160	10	Drug-induced hypoglycemia without coma
Z4823	10	Encounter for aftercare following liver transplant
45620	9	Esophageal varices in diseases classified elsewhere, with bleeding
45621	9	Esophageal varices in diseases classified elsewhere, without mention of bleeding
4560	9	Esophageal varices with bleeding
4561	9	Esophageal varices without mention of bleeding
K760	10	Fatty (change of) liver, not elsewhere classified
P7884	10	Gestational alloimmune liver disease
K753	10	Granulomatous hepatitis, not elsewhere classified
5722	9	Hepatic encephalopathy
K7682	10	Hepatic encephalopathy
K7291	10	Hepatic failure, unspecified with coma
K7290	10	Hepatic failure, unspecified without coma
K740	10	Hepatic fibrosis
K742	10	Hepatic fibrosis with hepatic sclerosis
5734	9	Hepatic infarction
K741	10	Hepatic sclerosis
K765	10	Hepatic veno-occlusive disease
700	9	Hepatitis A with coma
B150	10	Hepatitis A with hepatic coma
B159	10	Hepatitis A without hepatic coma
V0261	10	Hepatitis B carrier
V0262	10	Hepatitis C carrier
7052	9	Hepatitis delta without mention of active hepatitis B disease or hepatic coma
7042	9	Hepatitis delta without mention of active hepatitis B disease with hepatic coma
7043	9	Hepatitis E with hepatic coma
7053	9	Hepatitis E without mention of hepatic coma
5732	9	Hepatitis in other infectious diseases classified elsewhere
5731	9	Hepatitis in viral diseases classified elsewhere
5733	9	Hepatitis, unspecified
5735	9	Hepatopulmonary syndrome
5724	9	Hepatorenal syndrome
B0081	10	Herpesviral hepatitis
I674	10	Hypertensive encephalopathy
4372	9	Hypertensive encephalopathy
E162	10	Hypoglycemia, unspecified
2510	9	Hypoglycemic coma
P916	10	Hypoxic ischemic encephalopathy [HIE]
P9160	10	Hypoxic ischemic encephalopathy [HIE], unspecified
K763	10	Infarction of liver
K759	10	Inflammatory liver disease, unspecified
86410	9	Injury to liver with open wound into cavity, unspecified injury
86405	9	Injury to liver without mention of open wound into cavity laceration, unspecified
86401	9	Injury to liver without mention of open wound into cavity, hematoma and contusion
86404	9	Injury to liver without mention of open wound into cavity, laceration, major
86402	9	Injury to liver without mention of open wound into cavity, laceration, minor
86403	9	Injury to liver without mention of open wound into cavity, laceration, moderate
86400	9	Injury to liver without mention of open wound into cavity, unspecified injury
C221	10	Intrahepatic bile duct carcinoma
O2662	10	Liver and biliary tract disorders in childbirth
O26611	10	Liver and biliary tract disorders in pregnancy, first trimester
O26612	10	Liver and biliary tract disorders in pregnancy, second trimester
O26613	10	Liver and biliary tract disorders in pregnancy, third trimester
O26619	10	Liver and biliary tract disorders in pregnancy, unspecified trimester
O2663	10	Liver and biliary tract disorders in the puerperium
C220	10	Liver cell carcinoma
K769	10	Liver disease, unspecified
K77	10	Liver disorders in diseases classified elsewhere
Z526	10	Liver donor
E9341	10	Liver preparations and other antianemic agents causing adverse effects in therapeutic use
V427	10	Liver replaced by transplant
T8642	10	Liver transplant failure
T8643	10	Liver transplant infection
T8641	10	Liver transplant rejection
Z944	10	Liver transplant status
G9341	10	Metabolic encephalopathy
34831	9	Metabolic encephalopathy
P9161	10	Mild hypoxic ischemic encephalopathy [HIE]
P9162	10	Moderate hypoxic ischemic encephalopathy [HIE]
B2681	10	Mumps hepatitis
K7581	10	Nonalcoholic steatohepatitis (NASH)
E15	10	Nondiabetic hypoglycemic coma
K752	10	Nonspecific reactive hepatitis
57149	9	Other chronic hepatitis
K738	10	Other chronic hepatitis, not elsewhere classified
5718	9	Other chronic nonalcoholic liver disease
B188	10	Other chronic viral hepatitis
K7469	10	Other cirrhosis of liver
T8649	10	Other complications of liver transplant
E7229	10	Other disorders of urea cycle metabolism
E161	10	Other hypoglycemia
O9833	10	Other infections with a predominantly sexual mode of transmission complicating the puerperium
86409	9	Other injury to liver without mention of open wound into cavity
5728	9	Other sequelae of chronic liver disease
B178	10	Other specified acute viral hepatitis
K7689	10	Other specified diseases of liver
5738	9	Other specified disorders of liver
K7589	10	Other specified inflammatory liver diseases
7049	9	Other specified viral hepatitis with hepatic coma
7059	9	Other specified viral hepatitis without mention of hepatic coma
G928	10	Other toxic encephalopathy
V0269	10	Other viral hepatitis carrier
K764	10	Peliosis hepatis
K751	10	Phlebitis of portal vein
Q266	10	Portal vein-hepatic artery fistula
K9182	10	Postprocedural hepatic failure
K743	10	Primary biliary cirrhosis
K744	10	Secondary biliary cirrhosis
C787	10	Secondary malignant neoplasm of liver and intrahepatic bile duct
B942	10	Sequelae of viral hepatitis
P9163	10	Severe hypoxic ischemic encephalopathy [HIE]
A5274	10	Syphilis of liver and other viscera
34982	9	Toxic encephalopathy
G92	10	Toxic encephalopathy
K712	10	Toxic liver disease with acute hepatitis
K710	10	Toxic liver disease with cholestasis
K7151	10	Toxic liver disease with chronic active hepatitis with ascites
K7150	10	Toxic liver disease with chronic active hepatitis without ascites
K714	10	Toxic liver disease with chronic lobular hepatitis
K713	10	Toxic liver disease with chronic persistent hepatitis
K717	10	Toxic liver disease with fibrosis and cirrhosis of liver
K7111	10	Toxic liver disease with hepatic necrosis, with coma
K7110	10	Toxic liver disease with hepatic necrosis, without coma
K716	10	Toxic liver disease with hepatitis, not elsewhere classified
K718	10	Toxic liver disease with other disorders of liver
K719	10	Toxic liver disease, unspecified
B581	10	Toxoplasma hepatitis
5719	9	Unspecified chronic liver disease without mention of alcohol
K7460	10	Unspecified cirrhosis of liver
T8640	10	Unspecified complication of liver transplant
G929	10	Unspecified toxic encephalopathy
B1911	10	Unspecified viral hepatitis B with hepatic coma
B1910	10	Unspecified viral hepatitis B without hepatic coma
B1921	10	Unspecified viral hepatitis C with hepatic coma
7071	9	Unspecified viral hepatitis C with hepatic coma
7070	9	Unspecified viral hepatitis C without hepatic coma
B1920	10	Unspecified viral hepatitis C without hepatic coma
706	9	Unspecified viral hepatitis with hepatic coma
B190	10	Unspecified viral hepatitis with hepatic coma
B199	10	Unspecified viral hepatitis without hepatic coma
709	9	Unspecified viral hepatitis without mention of hepatic coma
0700	9	Viral hepatitis A with hepatic coma
701	9	Viral hepatitis A without mention of hepatic coma
7021	9	Viral hepatitis B with hepatic coma, acute or unspecified, with hepatitis delta
7020	9	Viral hepatitis B with hepatic coma, acute or unspecified, without mention of hepatitis delta
7031	9	Viral hepatitis B without mention of hepatic coma, acute or unspecified, with hepatitis delta
7030	9	Viral hepatitis B without mention of hepatic coma, acute or unspecified, without mention of hepatitis
V0260	10	Viral hepatitis carrier, unspecified
O9842	10	Viral hepatitis complicating childbirth
O98411	10	Viral hepatitis complicating pregnancy, first trimester
O98412	10	Viral hepatitis complicating pregnancy, second trimester
O98413	10	Viral hepatitis complicating pregnancy, third trimester
O98419	10	Viral hepatitis complicating pregnancy, unspecified trimester
O9843	10	Viral hepatitis complicating the puerperium
E512	10	Wernicke's encephalopathy
