# Supplementary material for: Early acetaminophen use is associated with the reduced mortality risk in patients with sepsis-associated encephalopathy: a retrospective study
Source: Eur J Med Res. 2025 Jun 23;30:512. doi: 10.1186/s40001-025-02786-y (PMC12183892; doi:10.1186/s40001-025-02786-y)
Supplement: Supplementary file 7 — Additional file 7. [file 40001_2025_2786_MOESM7_ESM.csv]

Supplementary materials1 5 Exclude patients with traumatic brain injury according to ICD-codes
icd_code	icd_version	long_title
85150	9	Cerebellar or brain stem contusion with open intracranial wound, unspecified state of consciousness
85152	9	Cerebellar or brain stem contusion with open intracranial wound, with brief [less than one hour] loss of consciousness
85159	9	Cerebellar or brain stem contusion with open intracranial wound, with concussion, unspecified
85156	9	Cerebellar or brain stem contusion with open intracranial wound, with loss of consciousness of unspecified duration
85153	9	Cerebellar or brain stem contusion with open intracranial wound, with moderate [1-24 hours] loss of consciousness
85151	9	Cerebellar or brain stem contusion with open intracranial wound, with no loss of consciousness
85154	9	Cerebellar or brain stem contusion with open intracranial wound, with prolonged [more than 24 hours] loss of consciousness and return to pre-existing conscious level
85155	9	Cerebellar or brain stem contusion with open intracranial wound, with prolonged [more than 24 hours] loss of consciousness without return to pre-existing conscious level
85140	9	Cerebellar or brain stem contusion without mention of open intracranial wound, unspecified state of consciousness
85142	9	Cerebellar or brain stem contusion without mention of open intracranial wound, with brief [less than one hour] loss of consciousness
85149	9	Cerebellar or brain stem contusion without mention of open intracranial wound, with concussion, unspecified
85146	9	Cerebellar or brain stem contusion without mention of open intracranial wound, with loss of consciousness of unspecified duration
85143	9	Cerebellar or brain stem contusion without mention of open intracranial wound, with moderate [1-24 hours] loss of consciousness
85141	9	Cerebellar or brain stem contusion without mention of open intracranial wound, with no loss of consciousness
85144	9	Cerebellar or brain stem contusion without mention of open intracranial wound, with prolonged [more than 24 hours] loss consciousness and return to pre-existing conscious level
85145	9	Cerebellar or brain stem contusion without mention of open intracranial wound, with prolonged [more than 24 hours] loss of consciousness without return to pre-existing conscious level
85170	9	Cerebellar or brain stem laceration with open intracranial wound, unspecified state of consciousness
85172	9	Cerebellar or brain stem laceration with open intracranial wound, with brief [less than one hour] loss of consciousness
85179	9	Cerebellar or brain stem laceration with open intracranial wound, with concussion, unspecified
85176	9	Cerebellar or brain stem laceration with open intracranial wound, with loss of consciousness of unspecified duration
85173	9	Cerebellar or brain stem laceration with open intracranial wound, with moderate [1-24 hours] loss of consciousness
85171	9	Cerebellar or brain stem laceration with open intracranial wound, with no loss of consciousness
85174	9	Cerebellar or brain stem laceration with open intracranial wound, with prolonged [more than 24 hours] loss of consciousness and return to pre-existing conscious level
85175	9	Cerebellar or brain stem laceration with open intracranial wound, with prolonged [more than 24 hours] loss of consciousness without return to pre-existing conscious level
85160	9	Cerebellar or brain stem laceration without mention of open intracranial wound, unspecified state of consciousness
85162	9	Cerebellar or brain stem laceration without mention of open intracranial wound, with brief [less than 1 hour] loss of consciousness
85169	9	Cerebellar or brain stem laceration without mention of open intracranial wound, with concussion, unspecified
85166	9	Cerebellar or brain stem laceration without mention of open intracranial wound, with loss of consciousness of unspecified duration
85163	9	Cerebellar or brain stem laceration without mention of open intracranial wound, with moderate [1-24 hours] loss of consciousness
85161	9	Cerebellar or brain stem laceration without mention of open intracranial wound, with no loss of consciousness
85164	9	Cerebellar or brain stem laceration without mention of open intracranial wound, with prolonged [more than 24 hours] loss of consciousness and return to pre-existing conscious level
85165	9	Cerebellar or brain stem laceration without mention of open intracranial wound, with prolonged [more than 24 hours] loss of consciousness without return to pre-existing conscious level
80140	9	Closed fracture of base of skull with intracranial injury of other and unspecified nature, unspecified state of consciousness
80142	9	Closed fracture of base of skull with intracranial injury of other and unspecified nature, with brief [less than one hour] loss of consciousness
80149	9	Closed fracture of base of skull with intracranial injury of other and unspecified nature, with concussion, unspecified
80146	9	Closed fracture of base of skull with intracranial injury of other and unspecified nature, with loss of consciousness of unspecified duration
80143	9	Closed fracture of base of skull with intracranial injury of other and unspecified nature, with moderate [1-24 hours] loss of consciousness
80141	9	Closed fracture of base of skull with intracranial injury of other and unspecified nature, with no loss of consciousness
80144	9	Closed fracture of base of skull with intracranial injury of other and unspecified nature, with prolonged [more than 24 hours) loss of consciousness and return to pre-existing conscious level
80145	9	Closed fracture of base of skull with intracranial injury of other and unspecified nature, with prolonged [more than 24 hours] loss of consciousness, without return to pre-existing conscious level
80040	9	Closed fracture of vault of skull with intracranial injury of other and unspecified nature, unspecified state of consciousness
80042	9	Closed fracture of vault of skull with intracranial injury of other and unspecified nature, with brief [less than one hour] loss of consciousness
80049	9	Closed fracture of vault of skull with intracranial injury of other and unspecified nature, with concussion, unspecified
80046	9	Closed fracture of vault of skull with intracranial injury of other and unspecified nature, with loss of consciousness of unspecified duration
80043	9	Closed fracture of vault of skull with intracranial injury of other and unspecified nature, with moderate [1-24 hours] loss of consciousness
80041	9	Closed fracture of vault of skull with intracranial injury of other and unspecified nature, with no loss of consciousness
80044	9	Closed fracture of vault of skull with intracranial injury of other and unspecified nature, with prolonged [more than 24 hours] loss of consciousness and return to pre-existing conscious level
80045	9	Closed fracture of vault of skull with intracranial injury of other and unspecified nature, with prolonged [more than 24 hours] loss of consciousness, without return to pre-existing conscious level
80000	9	Closed fracture of vault of skull without mention of intracranial injury, unspecified state of consciousness
80002	9	Closed fracture of vault of skull without mention of intracranial injury, with brief [less than one hour] loss of consciousness
80009	9	Closed fracture of vault of skull without mention of intracranial injury, with concussion, unspecified
80006	9	Closed fracture of vault of skull without mention of intracranial injury, with loss of consciousness of unspecified duration
80003	9	Closed fracture of vault of skull without mention of intracranial injury, with moderate [1-24 hours] loss of consciousness
80001	9	Closed fracture of vault of skull without mention of intracranial injury, with no loss of consciousness
80004	9	Closed fracture of vault of skull without mention of intracranial injury, with prolonged [more than 24 hours] loss of consciousness and return to pre-existing conscious level
80005	9	Closed fracture of vault of skull without mention of intracranial injury, with prolonged [more than 24 hours] loss of consciousness, without return to pre-existing conscious level
80409	9	Closed fractures involving skull of face with other bones, without mention of intracranial injury, with concussion, unspecified
80406	9	Closed fractures involving skull of face with other bones, without mention of intracranial injury, with loss of consciousness of unspecified duration
80405	9	Closed fractures involving skull of face with other bones, without mention of intracranial injury, with prolonged [more than 24 hours] loss of consciousness, without return to pre-existing conscious level
80440	9	Closed fractures involving skull or face with other bones, with intracranial injury of other and unspecified nature, unspecified state of consciousness
80442	9	Closed fractures involving skull or face with other bones, with intracranial injury of other and unspecified nature, with brief [less than one hour] loss of consciousness
80449	9	Closed fractures involving skull or face with other bones, with intracranial injury of other and unspecified nature, with concussion, unspecified
80446	9	Closed fractures involving skull or face with other bones, with intracranial injury of other and unspecified nature, with loss of consciousness of unspecified duration
80443	9	Closed fractures involving skull or face with other bones, with intracranial injury of other and unspecified nature, with moderate [1-24 hours] loss of consciousness
80441	9	Closed fractures involving skull or face with other bones, with intracranial injury of other and unspecified nature, with no loss of consciousness
80444	9	Closed fractures involving skull or face with other bones, with intracranial injury of other and unspecified nature, with prolonged [more than 24 hours] loss of consciousness and return to pre-existing conscious level
80445	9	Closed fractures involving skull or face with other bones, with intracranial injury of other and unspecified nature, with prolonged [more than 24 hours] loss of consciousness, without return to pre-existing conscious level
80400	9	Closed fractures involving skull or face with other bones, without mention of intracranial injury, unspecified state of consciousness
80402	9	Closed fractures involving skull or face with other bones, without mention of intracranial injury, with brief [less than one hour] loss of consciousness
80403	9	Closed fractures involving skull or face with other bones, without mention of intracranial injury, with moderate [1-24 hours] loss of consciousness
80401	9	Closed fractures involving skull or face with other bones, without mention of intracranial injury, with no loss of consciousness
80404	9	Closed fractures involving skull or face with other bones, without mention or intracranial injury, with prolonged [more than 24 hours] loss of consciousness and return to pre-existing conscious level
S060X7	10	Concussion with loss of consciousness of any duration with death due to brain injury prior to regaining consciousness
S060X7A	10	Concussion with loss of consciousness of any duration with death due to brain injury prior to regaining consciousness, initial encounter
S060X7S	10	Concussion with loss of consciousness of any duration with death due to brain injury prior to regaining consciousness, sequela
S060X7D	10	Concussion with loss of consciousness of any duration with death due to brain injury prior to regaining consciousness, subsequent encounter
S06337	10	Contusion and laceration of cerebrum, unspecified, with loss of consciousness of any duration with death due to brain injury prior to regaining consciousness
S06337A	10	Contusion and laceration of cerebrum, unspecified, with loss of consciousness of any duration with death due to brain injury prior to regaining consciousness, initial encounter
S06337S	10	Contusion and laceration of cerebrum, unspecified, with loss of consciousness of any duration with death due to brain injury prior to regaining consciousness, sequela
S06337D	10	Contusion and laceration of cerebrum, unspecified, with loss of consciousness of any duration with death due to brain injury prior to regaining consciousness, subsequent encounter
S06327	10	Contusion and laceration of left cerebrum with loss of consciousness of any duration with death due to brain injury prior to regaining consciousness
S06327A	10	Contusion and laceration of left cerebrum with loss of consciousness of any duration with death due to brain injury prior to regaining consciousness, initial encounter
S06327S	10	Contusion and laceration of left cerebrum with loss of consciousness of any duration with death due to brain injury prior to regaining consciousness, sequela
S06327D	10	Contusion and laceration of left cerebrum with loss of consciousness of any duration with death due to brain injury prior to regaining consciousness, subsequent encounter
S06317	10	Contusion and laceration of right cerebrum with loss of consciousness of any duration with death due to brain injury prior to regaining consciousness
S06317A	10	Contusion and laceration of right cerebrum with loss of consciousness of any duration with death due to brain injury prior to regaining consciousness, initial encounter
S06317S	10	Contusion and laceration of right cerebrum with loss of consciousness of any duration with death due to brain injury prior to regaining consciousness, sequela
S06317D	10	Contusion and laceration of right cerebrum with loss of consciousness of any duration with death due to brain injury prior to regaining consciousness, subsequent encounter
S06387	10	Contusion, laceration, and hemorrhage of brainstem with loss of consciousness of any duration with death due to brain injury prior to regaining consciousness
S06387A	10	Contusion, laceration, and hemorrhage of brainstem with loss of consciousness of any duration with death due to brain injury prior to regaining consciousness, initial encounter
S06387S	10	Contusion, laceration, and hemorrhage of brainstem with loss of consciousness of any duration with death due to brain injury prior to regaining consciousness, sequela
S06387D	10	Contusion, laceration, and hemorrhage of brainstem with loss of consciousness of any duration with death due to brain injury prior to regaining consciousness, subsequent encounter
S06377	10	Contusion, laceration, and hemorrhage of cerebellum with loss of consciousness of any duration with death due to brain injury prior to regaining consciousness
S06377A	10	Contusion, laceration, and hemorrhage of cerebellum with loss of consciousness of any duration with death due to brain injury prior to regaining consciousness, initial encounter
S06377S	10	Contusion, laceration, and hemorrhage of cerebellum with loss of consciousness of any duration with death due to brain injury prior to regaining consciousness, sequela
S06377D	10	Contusion, laceration, and hemorrhage of cerebellum with loss of consciousness of any duration with death due to brain injury prior to regaining consciousness, subsequent encounter
85110	9	Cortex (cerebral) contusion with open intracranial wound, unspecified state of consciousness
85112	9	Cortex (cerebral) contusion with open intracranial wound, with brief [less than one hour] loss of consciousness
85119	9	Cortex (cerebral) contusion with open intracranial wound, with concussion, unspecified
85116	9	Cortex (cerebral) contusion with open intracranial wound, with loss of consciousness of unspecified duration
85113	9	Cortex (cerebral) contusion with open intracranial wound, with moderate [1-24 hours] loss of consciousness
85111	9	Cortex (cerebral) contusion with open intracranial wound, with no loss of consciousness
85114	9	Cortex (cerebral) contusion with open intracranial wound, with prolonged [more than 24 hours] loss of consciousness and return to pre-existing conscious level
85115	9	Cortex (cerebral) contusion with open intracranial wound, with prolonged [more than 24 hours] loss of consciousness without return to pre-existing conscious level
85100	9	Cortex (cerebral) contusion without mention of open intracranial wound, unspecified state of consciousness
85102	9	Cortex (cerebral) contusion without mention of open intracranial wound, with brief [less than one hour] loss of consciousness
85109	9	Cortex (cerebral) contusion without mention of open intracranial wound, with concussion, unspecified
85106	9	Cortex (cerebral) contusion without mention of open intracranial wound, with loss of consciousness of unspecified duration
85103	9	Cortex (cerebral) contusion without mention of open intracranial wound, with moderate [1-24 hours] loss of consciousness
85101	9	Cortex (cerebral) contusion without mention of open intracranial wound, with no loss of consciousness
85104	9	Cortex (cerebral) contusion without mention of open intracranial wound, with prolonged [more than 24 hours] loss of consciousness and return to pre-existing conscious level
85105	9	Cortex (cerebral) contusion without mention of open intracranial wound, with prolonged [more than 24 hours] loss of consciousness without return to pre-existing conscious level
85130	9	Cortex (cerebral) laceration with open intracranial wound, unspecified state of consciousness
85132	9	Cortex (cerebral) laceration with open intracranial wound, with brief [less than one hour] loss of consciousness
85139	9	Cortex (cerebral) laceration with open intracranial wound, with concussion, unspecified
85136	9	Cortex (cerebral) laceration with open intracranial wound, with loss of consciousness of unspecified duration
85133	9	Cortex (cerebral) laceration with open intracranial wound, with moderate [1-24 hours] loss of consciousness
85131	9	Cortex (cerebral) laceration with open intracranial wound, with no loss of consciousness
85134	9	Cortex (cerebral) laceration with open intracranial wound, with prolonged [more than 24 hours] loss of consciousness and return to pre-existing conscious level
85135	9	Cortex (cerebral) laceration with open intracranial wound, with prolonged [more than 24 hours] loss of consciousness without return to pre-existing conscious level
85120	9	Cortex (cerebral) laceration without mention of open intracranial wound, unspecified state of consciousness
85122	9	Cortex (cerebral) laceration without mention of open intracranial wound, with brief [less than one hour] loss of consciousness
85129	9	Cortex (cerebral) laceration without mention of open intracranial wound, with concussion, unspecified
85126	9	Cortex (cerebral) laceration without mention of open intracranial wound, with loss of consciousness of unspecified duration
85123	9	Cortex (cerebral) laceration without mention of open intracranial wound, with moderate [1-24 hours] loss of consciousness
85121	9	Cortex (cerebral) laceration without mention of open intracranial wound, with no loss of consciousness
85124	9	Cortex (cerebral) laceration without mention of open intracranial wound, with prolonged [more than 24 hours] loss of consciousness and return to pre-existing conscious level
85125	9	Cortex (cerebral) laceration without mention of open intracranial wound, with prolonged [more than 24 hours] loss of consciousness without return to pre-existing conscious level
S062	10	Diffuse traumatic brain injury
S062X	10	Diffuse traumatic brain injury
S062X5	10	Diffuse traumatic brain injury with loss of consciousness greater than 24 hours with return to pre-existing conscious levels
S062X5A	10	Diffuse traumatic brain injury with loss of consciousness greater than 24 hours with return to pre-existing conscious levels, initial encounter
S062X5S	10	Diffuse traumatic brain injury with loss of consciousness greater than 24 hours with return to pre-existing conscious levels, sequela
S062X5D	10	Diffuse traumatic brain injury with loss of consciousness greater than 24 hours with return to pre-existing conscious levels, subsequent encounter
S062X6	10	Diffuse traumatic brain injury with loss of consciousness greater than 24 hours without return to pre-existing conscious level with patient surviving
S062X6A	10	Diffuse traumatic brain injury with loss of consciousness greater than 24 hours without return to pre-existing conscious level with patient surviving, initial encounter
S062X6S	10	Diffuse traumatic brain injury with loss of consciousness greater than 24 hours without return to pre-existing conscious level with patient surviving, sequela
S062X6D	10	Diffuse traumatic brain injury with loss of consciousness greater than 24 hours without return to pre-existing conscious level with patient surviving, subsequent encounter
S062X3	10	Diffuse traumatic brain injury with loss of consciousness of 1 hour to 5 hours 59 minutes
S062X3A	10	Diffuse traumatic brain injury with loss of consciousness of 1 hour to 5 hours 59 minutes, initial encounter
S062X3S	10	Diffuse traumatic brain injury with loss of consciousness of 1 hour to 5 hours 59 minutes, sequela
S062X3D	10	Diffuse traumatic brain injury with loss of consciousness of 1 hour to 5 hours 59 minutes, subsequent encounter
S062X1	10	Diffuse traumatic brain injury with loss of consciousness of 30 minutes or less
S062X1A	10	Diffuse traumatic brain injury with loss of consciousness of 30 minutes or less, initial encounter
S062X1S	10	Diffuse traumatic brain injury with loss of consciousness of 30 minutes or less, sequela
S062X1D	10	Diffuse traumatic brain injury with loss of consciousness of 30 minutes or less, subsequent encounter
S062X2	10	Diffuse traumatic brain injury with loss of consciousness of 31 minutes to 59 minutes
S062X2A	10	Diffuse traumatic brain injury with loss of consciousness of 31 minutes to 59 minutes, initial encounter
S062X2S	10	Diffuse traumatic brain injury with loss of consciousness of 31 minutes to 59 minutes, sequela
S062X2D	10	Diffuse traumatic brain injury with loss of consciousness of 31 minutes to 59 minutes, subsequent encounter
S062X4	10	Diffuse traumatic brain injury with loss of consciousness of 6 hours to 24 hours
S062X4A	10	Diffuse traumatic brain injury with loss of consciousness of 6 hours to 24 hours, initial encounter
S062X4S	10	Diffuse traumatic brain injury with loss of consciousness of 6 hours to 24 hours, sequela
S062X4D	10	Diffuse traumatic brain injury with loss of consciousness of 6 hours to 24 hours, subsequent encounter
S062X7	10	Diffuse traumatic brain injury with loss of consciousness of any duration with death due to brain injury prior to regaining consciousness
S062X7A	10	Diffuse traumatic brain injury with loss of consciousness of any duration with death due to brain injury prior to regaining consciousness, initial encounter
S062X7S	10	Diffuse traumatic brain injury with loss of consciousness of any duration with death due to brain injury prior to regaining consciousness, sequela
S062X7D	10	Diffuse traumatic brain injury with loss of consciousness of any duration with death due to brain injury prior to regaining consciousness, subsequent encounter
S062X8	10	Diffuse traumatic brain injury with loss of consciousness of any duration with death due to other cause prior to regaining consciousness
S062X8A	10	Diffuse traumatic brain injury with loss of consciousness of any duration with death due to other cause prior to regaining consciousness, initial encounter
S062X8S	10	Diffuse traumatic brain injury with loss of consciousness of any duration with death due to other cause prior to regaining consciousness, sequela
S062X8D	10	Diffuse traumatic brain injury with loss of consciousness of any duration with death due to other cause prior to regaining consciousness, subsequent encounter
S062X9	10	Diffuse traumatic brain injury with loss of consciousness of unspecified duration
S062X9A	10	Diffuse traumatic brain injury with loss of consciousness of unspecified duration, initial encounter
S062X9S	10	Diffuse traumatic brain injury with loss of consciousness of unspecified duration, sequela
S062X9D	10	Diffuse traumatic brain injury with loss of consciousness of unspecified duration, subsequent encounter
S062XA	10	Diffuse traumatic brain injury with loss of consciousness status unknown
S062XAA	10	Diffuse traumatic brain injury with loss of consciousness status unknown, initial encounter
S062XAS	10	Diffuse traumatic brain injury with loss of consciousness status unknown, sequela
S062XAD	10	Diffuse traumatic brain injury with loss of consciousness status unknown, subsequent encounter
S062X0	10	Diffuse traumatic brain injury without loss of consciousness
S062X0A	10	Diffuse traumatic brain injury without loss of consciousness, initial encounter
S062X0S	10	Diffuse traumatic brain injury without loss of consciousness, sequela
S062X0D	10	Diffuse traumatic brain injury without loss of consciousness, subsequent encounter
S064X7	10	Epidural hemorrhage with loss of consciousness of any duration with death due to brain injury prior to regaining consciousness
S064X7A	10	Epidural hemorrhage with loss of consciousness of any duration with death due to brain injury prior to regaining consciousness, initial encounter
S064X7S	10	Epidural hemorrhage with loss of consciousness of any duration with death due to brain injury prior to regaining consciousness, sequela
S064X7D	10	Epidural hemorrhage with loss of consciousness of any duration with death due to brain injury prior to regaining consciousness, subsequent encounter
85250	9	Extradural hemorrhage following injury with open intracranial wound, unspecified state of consciousness
85252	9	Extradural hemorrhage following injury with open intracranial wound, with brief [less than one hour] loss of consciousness
85259	9	Extradural hemorrhage following injury with open intracranial wound, with concussion, unspecified
85256	9	Extradural hemorrhage following injury with open intracranial wound, with loss of consciousness of unspecified duration
85253	9	Extradural hemorrhage following injury with open intracranial wound, with moderate [1-24 hours] loss of consciousness
85251	9	Extradural hemorrhage following injury with open intracranial wound, with no loss of consciousness
85254	9	Extradural hemorrhage following injury with open intracranial wound, with prolonged [more than 24 hours] loss of consciousness and return to pre-existing conscious level
85255	9	Extradural hemorrhage following injury with open intracranial wound, with prolonged [more than 24 hours] loss of consciousness without return to pre-existing conscious level
85240	9	Extradural hemorrhage following injury without mention of open intracranial wound, unspecified state of consciousness
85242	9	Extradural hemorrhage following injury without mention of open intracranial wound, with brief [less than 1 hour] loss of consciousness
85249	9	Extradural hemorrhage following injury without mention of open intracranial wound, with concussion, unspecified
85246	9	Extradural hemorrhage following injury without mention of open intracranial wound, with loss of consciousness of unspecified duration
85243	9	Extradural hemorrhage following injury without mention of open intracranial wound, with moderate [1-24 hours] loss of consciousness
85241	9	Extradural hemorrhage following injury without mention of open intracranial wound, with no loss of consciousness
85244	9	Extradural hemorrhage following injury without mention of open intracranial wound, with prolonged [more than 24 hours] loss of consciousness and return to pre-existing conscious level
85245	9	Extradural hemorrhage following injury without mention of open intracranial wound, with prolonged [more than 24 hours] loss of consciousness without return to pre-existing conscious level
S063	10	Focal traumatic brain injury
S06827	10	Injury of left internal carotid artery, intracranial portion, not elsewhere classified with loss of consciousness of any duration with death due to brain injury prior to regaining consciousness
S06827A	10	Injury of left internal carotid artery, intracranial portion, not elsewhere classified with loss of consciousness of any duration with death due to brain injury prior to regaining consciousness, initial encounter
S06827S	10	Injury of left internal carotid artery, intracranial portion, not elsewhere classified with loss of consciousness of any duration with death due to brain injury prior to regaining consciousness, sequela
S06827D	10	Injury of left internal carotid artery, intracranial portion, not elsewhere classified with loss of consciousness of any duration with death due to brain injury prior to regaining consciousness, subsequent encounter
S06817	10	Injury of right internal carotid artery, intracranial portion, not elsewhere classified with loss of consciousness of any duration with death due to brain injury prior to regaining consciousness
S06817A	10	Injury of right internal carotid artery, intracranial portion, not elsewhere classified with loss of consciousness of any duration with death due to brain injury prior to regaining consciousness, initial encounter
S06817S	10	Injury of right internal carotid artery, intracranial portion, not elsewhere classified with loss of consciousness of any duration with death due to brain injury prior to regaining consciousness, sequela
S06817D	10	Injury of right internal carotid artery, intracranial portion, not elsewhere classified with loss of consciousness of any duration with death due to brain injury prior to regaining consciousness, subsequent encounter
S06	10	Intracranial injury
85410	9	Intracranial injury of other and unspecified nature with open intracranial wound, unspecified state of consciousness
85412	9	Intracranial injury of other and unspecified nature with open intracranial wound, with brief [less than one hour] loss of consciousness
85419	9	Intracranial injury of other and unspecified nature with open intracranial wound, with concussion, unspecified
85416	9	Intracranial injury of other and unspecified nature with open intracranial wound, with loss of consciousness of unspecified duration
85413	9	Intracranial injury of other and unspecified nature with open intracranial wound, with moderate [1-24 hours] loss of consciousness
85411	9	Intracranial injury of other and unspecified nature with open intracranial wound, with no loss of consciousness
85414	9	Intracranial injury of other and unspecified nature with open intracranial wound, with prolonged [more than 24 hours] loss of consciousness and return to pre-existing conscious level
85415	9	Intracranial injury of other and unspecified nature with open intracranial wound, with prolonged [more than 24 hours] loss of consciousness without return to pre-existing conscious level
85400	9	Intracranial injury of other and unspecified nature without mention of open intracranial wound, unspecified state of consciousness
85402	9	Intracranial injury of other and unspecified nature without mention of open intracranial wound, with brief [less than one hour] loss of consciousness
85409	9	Intracranial injury of other and unspecified nature without mention of open intracranial wound, with concussion, unspecified
85406	9	Intracranial injury of other and unspecified nature without mention of open intracranial wound, with loss of consciousness of unspecified duration
85403	9	Intracranial injury of other and unspecified nature without mention of open intracranial wound, with moderate [1-24 hours] loss of consciousness
85401	9	Intracranial injury of other and unspecified nature without mention of open intracranial wound, with no loss of consciousness
85404	9	Intracranial injury of other and unspecified nature without mention of open intracranial wound, with prolonged [more than 24 hours] loss of consciousness and return to pre-existing conscious level
85405	9	Intracranial injury of other and unspecified nature without mention of open intracranial wound, with prolonged [more than 24 hours] loss of consciousness without return to pre-existing conscious level
9070	9	Late effect of intracranial injury without mention of skull fracture
80190	9	Open fracture of base of skull with intracranial injury of other and unspecified nature, unspecified state of consciousness
80192	9	Open fracture of base of skull with intracranial injury of other and unspecified nature, with brief [less than one hour] loss of consciousness
80199	9	Open fracture of base of skull with intracranial injury of other and unspecified nature, with concussion, unspecified
80196	9	Open fracture of base of skull with intracranial injury of other and unspecified nature, with loss of consciousness of unspecified duration
80193	9	Open fracture of base of skull with intracranial injury of other and unspecified nature, with moderate [1-24 hours] loss of consciousness
80191	9	Open fracture of base of skull with intracranial injury of other and unspecified nature, with no loss of consciousness
80194	9	Open fracture of base of skull with intracranial injury of other and unspecified nature, with prolonged [more than 24 hours] loss of consciousness and return to pre-existing conscious level
80195	9	Open fracture of base of skull with intracranial injury of other and unspecified nature, with prolonged [more than 24 hours] loss of consciousness, without return to pre-existing conscious level
80150	9	Open fracture of base of skull without mention of intracranial injury, unspecified state of consciousness
80152	9	Open fracture of base of skull without mention of intracranial injury, with brief [less than one hour] loss of consciousness
80159	9	Open fracture of base of skull without mention of intracranial injury, with concussion, unspecified
80156	9	Open fracture of base of skull without mention of intracranial injury, with loss of consciousness of unspecified duration
80153	9	Open fracture of base of skull without mention of intracranial injury, with moderate [1-24 hours] loss of consciousness
80151	9	Open fracture of base of skull without mention of intracranial injury, with no loss of consciousness
80154	9	Open fracture of base of skull without mention of intracranial injury, with prolonged [more than 24 hours] loss of consciousness and return to pre-existing conscious level
80155	9	Open fracture of base of skull without mention of intracranial injury, with prolonged [more than 24 hours] loss of consciousness, without return to pre-existing conscious level
80090	9	Open fracture of vault of skull with intracranial injury of other and unspecified nature, unspecified state of consciousness
80092	9	Open fracture of vault of skull with intracranial injury of other and unspecified nature, with brief [less than one hour] loss of consciousness
80099	9	Open fracture of vault of skull with intracranial injury of other and unspecified nature, with concussion, unspecified
80096	9	Open fracture of vault of skull with intracranial injury of other and unspecified nature, with loss of consciousness of unspecified duration
80093	9	Open fracture of vault of skull with intracranial injury of other and unspecified nature, with moderate [1-24 hours] loss of consciousness
80091	9	Open fracture of vault of skull with intracranial injury of other and unspecified nature, with no loss of consciousness
80094	9	Open fracture of vault of skull with intracranial injury of other and unspecified nature, with prolonged [more than 24 hours] loss of consciousness and return to pre-existing conscious level
80095	9	Open fracture of vault of skull with intracranial injury of other and unspecified nature, with prolonged [more than 24 hours] loss of consciousness, without return to pre-existing conscious level
80050	9	Open fracture of vault of skull without mention of intracranial injury, unspecified state of consciousness
80052	9	Open fracture of vault of skull without mention of intracranial injury, with brief [less than one hour] loss of consciousness
80059	9	Open fracture of vault of skull without mention of intracranial injury, with concussion, unspecified
80056	9	Open fracture of vault of skull without mention of intracranial injury, with loss of consciousness of unspecified duration
80053	9	Open fracture of vault of skull without mention of intracranial injury, with moderate [1-24 hours] loss of consciousness
80051	9	Open fracture of vault of skull without mention of intracranial injury, with no loss of consciousness
80054	9	Open fracture of vault of skull without mention of intracranial injury, with prolonged [more than 24 hours] loss of consciousness and return to pre-existing conscious level
80055	9	Open fracture of vault of skull without mention of intracranial injury, with prolonged [more than 24 hours] loss of consciousness, without return to pre-existing conscious level
80490	9	Open fractures involving skull or face with other bones, with intracranial injury of other and unspecified nature, unspecified state of consciousness
80492	9	Open fractures involving skull or face with other bones, with intracranial injury of other and unspecified nature, with brief [less than one hour] loss of consciousness
80499	9	Open fractures involving skull or face with other bones, with intracranial injury of other and unspecified nature, with concussion, unspecified
80496	9	Open fractures involving skull or face with other bones, with intracranial injury of other and unspecified nature, with loss of consciousness of unspecified duration
80493	9	Open fractures involving skull or face with other bones, with intracranial injury of other and unspecified nature, with moderate [1-24 hours] loss of consciousness
80491	9	Open fractures involving skull or face with other bones, with intracranial injury of other and unspecified nature, with no loss of consciousness
80494	9	Open fractures involving skull or face with other bones, with intracranial injury of other and unspecified nature, with prolonged [more than 24 hours] loss of consciousness and return to pre-existing conscious level
80495	9	Open fractures involving skull or face with other bones, with intracranial injury of other and unspecified nature, with prolonged [more than 24 hours] loss of consciousness without return to pre-existing conscious level
80450	9	Open fractures involving skull or face with other bones, without mention of intracranial injury, unspecified state of consciousness
80452	9	Open fractures involving skull or face with other bones, without mention of intracranial injury, with brief [less than one hour] loss of consciousness
80459	9	Open fractures involving skull or face with other bones, without mention of intracranial injury, with concussion, unspecified
80456	9	Open fractures involving skull or face with other bones, without mention of intracranial injury, with loss of consciousness of unspecified duration
80453	9	Open fractures involving skull or face with other bones, without mention of intracranial injury, with moderate [1-24 hours] loss of consciousness
80451	9	Open fractures involving skull or face with other bones, without mention of intracranial injury, with no loss of consciousness
80454	9	Open fractures involving skull or face with other bones, without mention of intracranial injury, with prolonged [more than 24 hours] loss of consciousness and return to pre-existing conscious level
80455	9	Open fractures involving skull or face with other bones, without mention of intracranial injury, with prolonged [more than 24 hours] loss of consciousness, without return to pre-existing conscious level
85190	9	Other and unspecified cerebral laceration and contusion, with open intracranial wound, unspecified state of consciousness
85192	9	Other and unspecified cerebral laceration and contusion, with open intracranial wound, with brief [less than one hour] loss of consciousness
85199	9	Other and unspecified cerebral laceration and contusion, with open intracranial wound, with concussion, unspecified
85196	9	Other and unspecified cerebral laceration and contusion, with open intracranial wound, with loss of consciousness of unspecified duration
85193	9	Other and unspecified cerebral laceration and contusion, with open intracranial wound, with moderate [1-24 hours] loss of consciousness
85191	9	Other and unspecified cerebral laceration and contusion, with open intracranial wound, with no loss of consciousness
85194	9	Other and unspecified cerebral laceration and contusion, with open intracranial wound, with prolonged [more than 24 hours] loss of consciousness and return to pre-existing conscious level
85195	9	Other and unspecified cerebral laceration and contusion, with open intracranial wound, with prolonged [more than 24 hours] loss of consciousness without return to pre-existing conscious level
85180	9	Other and unspecified cerebral laceration and contusion, without mention of open intracranial wound, unspecified state of consciousness
85182	9	Other and unspecified cerebral laceration and contusion, without mention of open intracranial wound, with brief [less than one hour] loss of consciousness
85189	9	Other and unspecified cerebral laceration and contusion, without mention of open intracranial wound, with concussion, unspecified
85186	9	Other and unspecified cerebral laceration and contusion, without mention of open intracranial wound, with loss of consciousness of unspecified duration
85183	9	Other and unspecified cerebral laceration and contusion, without mention of open intracranial wound, with moderate [1-24 hours] loss of consciousness
85181	9	Other and unspecified cerebral laceration and contusion, without mention of open intracranial wound, with no loss of consciousness
85184	9	Other and unspecified cerebral laceration and contusion, without mention of open intracranial wound, with prolonged [more than 24 hours] loss of consciousness and return to pre- existing conscious level
85185	9	Other and unspecified cerebral laceration and contusion, without mention of open intracranial wound, with prolonged [more than 24 hours] loss of consciousness without return to pre-existing conscious level
85310	9	Other and unspecified intracranial hemorrhage following injury with open intracranial wound, unspecified state of consciousness
85312	9	Other and unspecified intracranial hemorrhage following injury with open intracranial wound, with brief [less than one hour] loss of consciousness
85319	9	Other and unspecified intracranial hemorrhage following injury with open intracranial wound, with concussion, unspecified
85316	9	Other and unspecified intracranial hemorrhage following injury with open intracranial wound, with loss of consciousness of unspecified duration
85313	9	Other and unspecified intracranial hemorrhage following injury with open intracranial wound, with moderate [1-24 hours] loss of consciousness
85311	9	Other and unspecified intracranial hemorrhage following injury with open intracranial wound, with no loss of consciousness
85314	9	Other and unspecified intracranial hemorrhage following injury with open intracranial wound, with prolonged [more than 24 hours] loss of consciousness and return to pre-existing conscious level
85315	9	Other and unspecified intracranial hemorrhage following injury with open intracranial wound, with prolonged [more than 24 hours] loss of consciousness without return to pre-existing conscious level
85300	9	Other and unspecified intracranial hemorrhage following injury without mention of open intracranial wound, unspecified state of consciousness
85302	9	Other and unspecified intracranial hemorrhage following injury without mention of open intracranial wound, with brief [less than one hour] loss of consciousness
85309	9	Other and unspecified intracranial hemorrhage following injury without mention of open intracranial wound, with concussion, unspecified
85306	9	Other and unspecified intracranial hemorrhage following injury without mention of open intracranial wound, with loss of consciousness of unspecified duration
85303	9	Other and unspecified intracranial hemorrhage following injury without mention of open intracranial wound, with moderate [1-24 hours] loss of consciousness
85301	9	Other and unspecified intracranial hemorrhage following injury without mention of open intracranial wound, with no loss of consciousness
85304	9	Other and unspecified intracranial hemorrhage following injury without mention of open intracranial wound, with prolonged [more than 24 hours] loss of consciousness and return to pre- existing conscious level
85305	9	Other and unspecified intracranial hemorrhage following injury without mention of open intracranial wound, with prolonged [more than 24 hours] loss of consciousness without return to pre-existing conscious level
80340	9	Other closed skull fracture with intracranial injury of other and unspecified nature, unspecified state of consciousness
80342	9	Other closed skull fracture with intracranial injury of other and unspecified nature, with brief [less than one hour] loss of consciousness
80349	9	Other closed skull fracture with intracranial injury of other and unspecified nature, with concussion, unspecified
80346	9	Other closed skull fracture with intracranial injury of other and unspecified nature, with loss of consciousness of unspecified duration
80343	9	Other closed skull fracture with intracranial injury of other and unspecified nature, with moderate [1-24 hours] loss of consciousness
80341	9	Other closed skull fracture with intracranial injury of other and unspecified nature, with no loss of consciousness
80344	9	Other closed skull fracture with intracranial injury of other and unspecified nature, with prolonged [more than 24 hours] loss of consciousness and return to pre-existing conscious level
80345	9	Other closed skull fracture with intracranial injury of other and unspecified nature, with prolonged [more than 24 hours] loss of consciousness, without return to pre-existing conscious level
80300	9	Other closed skull fracture without mention of intracranial injury, unspecified state of consciousness
80302	9	Other closed skull fracture without mention of intracranial injury, with brief [less than one hour] loss of consciousness
80309	9	Other closed skull fracture without mention of intracranial injury, with concussion, unspecified
80306	9	Other closed skull fracture without mention of intracranial injury, with loss of consciousness of unspecified duration
80303	9	Other closed skull fracture without mention of intracranial injury, with moderate [1-24 hours] loss of consciousness
80301	9	Other closed skull fracture without mention of intracranial injury, with no loss of consciousness
80304	9	Other closed skull fracture without mention of intracranial injury, with prolonged [more than 24 hours] loss of consciousness and return to pre-existing conscious level
80305	9	Other closed skull fracture without mention of intracranial injury, with prolonged [more than 24 hours] loss of consciousness, without return to pre-existing conscious level
80390	9	Other open skull fracture with intracranial injury of other and unspecified nature, unspecified state of consciousness
80392	9	Other open skull fracture with intracranial injury of other and unspecified nature, with brief [less than one hour] loss of consciousness
80399	9	Other open skull fracture with intracranial injury of other and unspecified nature, with concussion, unspecified
80396	9	Other open skull fracture with intracranial injury of other and unspecified nature, with loss of consciousness of unspecified duration
80393	9	Other open skull fracture with intracranial injury of other and unspecified nature, with moderate [1-24 hours] loss of consciousness
80391	9	Other open skull fracture with intracranial injury of other and unspecified nature, with no loss of consciousness
80394	9	Other open skull fracture with intracranial injury of other and unspecified nature, with prolonged [more than 24 hours] loss of consciousness and return to pre-existing conscious level
80395	9	Other open skull fracture with intracranial injury of other and unspecified nature, with prolonged [more than 24 hours] loss of consciousness, without return to pre-existing conscious level
80352	9	Other open skull fracture without mention of intracranial injury, with brief [less than one hour] loss of consciousness
80359	9	Other open skull fracture without mention of intracranial injury, with concussion, unspecified
80356	9	Other open skull fracture without mention of intracranial injury, with loss of consciousness of unspecified duration
80353	9	Other open skull fracture without mention of intracranial injury, with moderate [1-24 hours] loss of consciousness
80351	9	Other open skull fracture without mention of intracranial injury, with no loss of consciousness
80354	9	Other open skull fracture without mention of intracranial injury, with prolonged [more than 24 hours] loss of consciousness and return to pre-existing conscious level
80355	9	Other open skull fracture without mention of intracranial injury, with prolonged [more than 24 hours] loss of consciousness, without return to pre-existing conscious level
S0689	10	Other specified intracranial injury
S06895	10	Other specified intracranial injury with loss of consciousness greater than 24 hours with return to pre-existing conscious level
S06895A	10	Other specified intracranial injury with loss of consciousness greater than 24 hours with return to pre-existing conscious level, initial encounter
S06895S	10	Other specified intracranial injury with loss of consciousness greater than 24 hours with return to pre-existing conscious level, sequela
S06895D	10	Other specified intracranial injury with loss of consciousness greater than 24 hours with return to pre-existing conscious level, subsequent encounter
S06896	10	Other specified intracranial injury with loss of consciousness greater than 24 hours without return to pre-existing conscious level with patient surviving
S06896A	10	Other specified intracranial injury with loss of consciousness greater than 24 hours without return to pre-existing conscious level with patient surviving, initial encounter
S06896S	10	Other specified intracranial injury with loss of consciousness greater than 24 hours without return to pre-existing conscious level with patient surviving, sequela
S06896D	10	Other specified intracranial injury with loss of consciousness greater than 24 hours without return to pre-existing conscious level with patient surviving, subsequent encounter
S06893	10	Other specified intracranial injury with loss of consciousness of 1 hour to 5 hours 59 minutes
S06893A	10	Other specified intracranial injury with loss of consciousness of 1 hour to 5 hours 59 minutes, initial encounter
S06893S	10	Other specified intracranial injury with loss of consciousness of 1 hour to 5 hours 59 minutes, sequela
S06893D	10	Other specified intracranial injury with loss of consciousness of 1 hour to 5 hours 59 minutes, subsequent encounter
S06891	10	Other specified intracranial injury with loss of consciousness of 30 minutes or less
S06891A	10	Other specified intracranial injury with loss of consciousness of 30 minutes or less, initial encounter
S06891S	10	Other specified intracranial injury with loss of consciousness of 30 minutes or less, sequela
S06891D	10	Other specified intracranial injury with loss of consciousness of 30 minutes or less, subsequent encounter
S06892	10	Other specified intracranial injury with loss of consciousness of 31 minutes to 59 minutes
S06892A	10	Other specified intracranial injury with loss of consciousness of 31 minutes to 59 minutes, initial encounter
S06892S	10	Other specified intracranial injury with loss of consciousness of 31 minutes to 59 minutes, sequela
S06892D	10	Other specified intracranial injury with loss of consciousness of 31 minutes to 59 minutes, subsequent encounter
S06894	10	Other specified intracranial injury with loss of consciousness of 6 hours to 24 hours
S06894A	10	Other specified intracranial injury with loss of consciousness of 6 hours to 24 hours, initial encounter
S06894S	10	Other specified intracranial injury with loss of consciousness of 6 hours to 24 hours, sequela
S06894D	10	Other specified intracranial injury with loss of consciousness of 6 hours to 24 hours, subsequent encounter
S06897	10	Other specified intracranial injury with loss of consciousness of any duration with death due to brain injury prior to regaining consciousness
S06897A	10	Other specified intracranial injury with loss of consciousness of any duration with death due to brain injury prior to regaining consciousness, initial encounter
S06897S	10	Other specified intracranial injury with loss of consciousness of any duration with death due to brain injury prior to regaining consciousness, sequela
S06897D	10	Other specified intracranial injury with loss of consciousness of any duration with death due to brain injury prior to regaining consciousness, subsequent encounter
S06898	10	Other specified intracranial injury with loss of consciousness of any duration with death due to other cause prior to regaining consciousness
S06898A	10	Other specified intracranial injury with loss of consciousness of any duration with death due to other cause prior to regaining consciousness, initial encounter
S06898S	10	Other specified intracranial injury with loss of consciousness of any duration with death due to other cause prior to regaining consciousness, sequela
S06898D	10	Other specified intracranial injury with loss of consciousness of any duration with death due to other cause prior to regaining consciousness, subsequent encounter
S06899	10	Other specified intracranial injury with loss of consciousness of unspecified duration
S06899A	10	Other specified intracranial injury with loss of consciousness of unspecified duration, initial encounter
S06899S	10	Other specified intracranial injury with loss of consciousness of unspecified duration, sequela
S06899D	10	Other specified intracranial injury with loss of consciousness of unspecified duration, subsequent encounter
S0689A	10	Other specified intracranial injury with loss of consciousness status unknown
S0689AA	10	Other specified intracranial injury with loss of consciousness status unknown, initial encounter
S0689AS	10	Other specified intracranial injury with loss of consciousness status unknown, sequela
S0689AD	10	Other specified intracranial injury with loss of consciousness status unknown, subsequent encounter
S06890	10	Other specified intracranial injury without loss of consciousness
S06890A	10	Other specified intracranial injury without loss of consciousness, initial encounter
S06890S	10	Other specified intracranial injury without loss of consciousness, sequela
S06890D	10	Other specified intracranial injury without loss of consciousness, subsequent encounter
S068A7	10	Primary blast injury of brain, not elsewhere classified with loss of consciousness of any duration with death due to brain injury prior to regaining consciousness
S068A7A	10	Primary blast injury of brain, not elsewhere classified with loss of consciousness of any duration with death due to brain injury prior to regaining consciousness, initial encounter
85210	9	Subarachnoid hemorrhage following injury with open intracranial wound, unspecified state of consciousness
85212	9	Subarachnoid hemorrhage following injury with open intracranial wound, with brief [less than one hour] loss of consciousness
85219	9	Subarachnoid hemorrhage following injury with open intracranial wound, with concussion, unspecified
85216	9	Subarachnoid hemorrhage following injury with open intracranial wound, with loss of consciousness of unspecified duration
85213	9	Subarachnoid hemorrhage following injury with open intracranial wound, with moderate [1-24 hours] loss of consciousness
85211	9	Subarachnoid hemorrhage following injury with open intracranial wound, with no loss of consciousness
85214	9	Subarachnoid hemorrhage following injury with open intracranial wound, with prolonged [more than 24 hours) loss of consciousness and return to pre-existing conscious level
85215	9	Subarachnoid hemorrhage following injury with open intracranial wound, with prolonged [more than 24 hours] loss of consciousness without return to pre-existing conscious level
85200	9	Subarachnoid hemorrhage following injury without mention of open intracranial wound, unspecified state of consciousness
85202	9	Subarachnoid hemorrhage following injury without mention of open intracranial wound, with brief [less than one hour] loss of consciousness
85209	9	Subarachnoid hemorrhage following injury without mention of open intracranial wound, with concussion, unspecified
85206	9	Subarachnoid hemorrhage following injury without mention of open intracranial wound, with loss of consciousness of unspecified duration
85203	9	Subarachnoid hemorrhage following injury without mention of open intracranial wound, with moderate [1-24 hours] loss of consciousness
85201	9	Subarachnoid hemorrhage following injury without mention of open intracranial wound, with no loss of consciousness
85204	9	Subarachnoid hemorrhage following injury without mention of open intracranial wound, with prolonged [more than 24 hours] loss of consciousness and return to pre-existing conscious level
85205	9	Subarachnoid hemorrhage following injury without mention of open intracranial wound, with prolonged [more than 24 hours] loss of consciousness without return to pre-existing conscious level
85230	9	Subdural hemorrhage following injury with open intracranial wound, unspecified state of consciousness
85232	9	Subdural hemorrhage following injury with open intracranial wound, with brief [less than one hour] loss of consciousness
85239	9	Subdural hemorrhage following injury with open intracranial wound, with concussion, unspecified
85236	9	Subdural hemorrhage following injury with open intracranial wound, with loss of consciousness of unspecified duration
85233	9	Subdural hemorrhage following injury with open intracranial wound, with moderate [1-24 hours] loss of consciousness
85231	9	Subdural hemorrhage following injury with open intracranial wound, with no loss of consciousness
85234	9	Subdural hemorrhage following injury with open intracranial wound, with prolonged [more than 24 hours] loss of consciousness and return to pre-existing conscious level
85235	9	Subdural hemorrhage following injury with open intracranial wound, with prolonged [more than 24 hours] loss of consciousness without return to pre-existing conscious level
85220	9	Subdural hemorrhage following injury without mention of open intracranial wound, unspecified state of consciousness
85222	9	Subdural hemorrhage following injury without mention of open intracranial wound, with brief [less than one hour] loss of consciousness
85229	9	Subdural hemorrhage following injury without mention of open intracranial wound, with concussion, unspecified
85226	9	Subdural hemorrhage following injury without mention of open intracranial wound, with loss of consciousness of unspecified duration
85223	9	Subdural hemorrhage following injury without mention of open intracranial wound, with moderate [1-24 hours] loss of consciousness
85221	9	Subdural hemorrhage following injury without mention of open intracranial wound, with no loss of consciousness
85224	9	Subdural hemorrhage following injury without mention of open intracranial wound, with prolonged [more than 24 hours] loss of consciousness and return to pre-existing conscious level
85225	9	Subdural hemorrhage following injury without mention of open intracranial wound, with prolonged [more than 24 hours] loss of consciousness without return to pre-existing conscious level
S061X7	10	Traumatic cerebral edema with loss of consciousness of any duration with death due to brain injury prior to regaining consciousness
S061X7A	10	Traumatic cerebral edema with loss of consciousness of any duration with death due to brain injury prior to regaining consciousness, initial encounter
S061X7S	10	Traumatic cerebral edema with loss of consciousness of any duration with death due to brain injury prior to regaining consciousness, sequela
S061X7D	10	Traumatic cerebral edema with loss of consciousness of any duration with death due to brain injury prior to regaining consciousness, subsequent encounter
S06367	10	Traumatic hemorrhage of cerebrum, unspecified, with loss of consciousness of any duration with death due to brain injury prior to regaining consciousness
S06367A	10	Traumatic hemorrhage of cerebrum, unspecified, with loss of consciousness of any duration with death due to brain injury prior to regaining consciousness, initial encounter
S06367S	10	Traumatic hemorrhage of cerebrum, unspecified, with loss of consciousness of any duration with death due to brain injury prior to regaining consciousness, sequela
S06367D	10	Traumatic hemorrhage of cerebrum, unspecified, with loss of consciousness of any duration with death due to brain injury prior to regaining consciousness, subsequent encounter
S06357	10	Traumatic hemorrhage of left cerebrum with loss of consciousness of any duration with death due to brain injury prior to regaining consciousness
S06357A	10	Traumatic hemorrhage of left cerebrum with loss of consciousness of any duration with death due to brain injury prior to regaining consciousness, initial encounter
S06357S	10	Traumatic hemorrhage of left cerebrum with loss of consciousness of any duration with death due to brain injury prior to regaining consciousness, sequela
S06357D	10	Traumatic hemorrhage of left cerebrum with loss of consciousness of any duration with death due to brain injury prior to regaining consciousness, subsequent encounter
S06347	10	Traumatic hemorrhage of right cerebrum with loss of consciousness of any duration with death due to brain injury prior to regaining consciousness
S06347A	10	Traumatic hemorrhage of right cerebrum with loss of consciousness of any duration with death due to brain injury prior to regaining consciousness, initial encounter
S06347S	10	Traumatic hemorrhage of right cerebrum with loss of consciousness of any duration with death due to brain injury prior to regaining consciousness, sequela
S06347D	10	Traumatic hemorrhage of right cerebrum with loss of consciousness of any duration with death due to brain injury prior to regaining consciousness, subsequent encounter
S066X7	10	Traumatic subarachnoid hemorrhage with loss of consciousness of any duration with death due to brain injury prior to regaining consciousness
S066X7A	10	Traumatic subarachnoid hemorrhage with loss of consciousness of any duration with death due to brain injury prior to regaining consciousness, initial encounter
S066X7S	10	Traumatic subarachnoid hemorrhage with loss of consciousness of any duration with death due to brain injury prior to regaining consciousness, sequela
S066X7D	10	Traumatic subarachnoid hemorrhage with loss of consciousness of any duration with death due to brain injury prior to regaining consciousness, subsequent encounter
S065X7	10	Traumatic subdural hemorrhage with loss of consciousness of any duration with death due to brain injury before regaining consciousness
S065X7A	10	Traumatic subdural hemorrhage with loss of consciousness of any duration with death due to brain injury before regaining consciousness, initial encounter
S065X7S	10	Traumatic subdural hemorrhage with loss of consciousness of any duration with death due to brain injury before regaining consciousness, sequela
S065X7D	10	Traumatic subdural hemorrhage with loss of consciousness of any duration with death due to brain injury before regaining consciousness, subsequent encounter
S0630	10	Unspecified focal traumatic brain injury
S06305	10	Unspecified focal traumatic brain injury with loss of consciousness greater than 24 hours with return to pre-existing conscious level
S06305A	10	Unspecified focal traumatic brain injury with loss of consciousness greater than 24 hours with return to pre-existing conscious level, initial encounter
S06305S	10	Unspecified focal traumatic brain injury with loss of consciousness greater than 24 hours with return to pre-existing conscious level, sequela
S06305D	10	Unspecified focal traumatic brain injury with loss of consciousness greater than 24 hours with return to pre-existing conscious level, subsequent encounter
S06306	10	Unspecified focal traumatic brain injury with loss of consciousness greater than 24 hours without return to pre-existing conscious level with patient surviving
S06306A	10	Unspecified focal traumatic brain injury with loss of consciousness greater than 24 hours without return to pre-existing conscious level with patient surviving, initial encounter
S06306S	10	Unspecified focal traumatic brain injury with loss of consciousness greater than 24 hours without return to pre-existing conscious level with patient surviving, sequela
S06306D	10	Unspecified focal traumatic brain injury with loss of consciousness greater than 24 hours without return to pre-existing conscious level with patient surviving, subsequent encounter
S06303	10	Unspecified focal traumatic brain injury with loss of consciousness of 1 hour to 5 hours 59 minutes
S06303A	10	Unspecified focal traumatic brain injury with loss of consciousness of 1 hour to 5 hours 59 minutes, initial encounter
S06303S	10	Unspecified focal traumatic brain injury with loss of consciousness of 1 hour to 5 hours 59 minutes, sequela
S06303D	10	Unspecified focal traumatic brain injury with loss of consciousness of 1 hour to 5 hours 59 minutes, subsequent encounter
S06301	10	Unspecified focal traumatic brain injury with loss of consciousness of 30 minutes or less
S06301A	10	Unspecified focal traumatic brain injury with loss of consciousness of 30 minutes or less, initial encounter
S06301S	10	Unspecified focal traumatic brain injury with loss of consciousness of 30 minutes or less, sequela
S06301D	10	Unspecified focal traumatic brain injury with loss of consciousness of 30 minutes or less, subsequent encounter
S06302	10	Unspecified focal traumatic brain injury with loss of consciousness of 31 minutes to 59 minutes
S06302A	10	Unspecified focal traumatic brain injury with loss of consciousness of 31 minutes to 59 minutes, initial encounter
S06302S	10	Unspecified focal traumatic brain injury with loss of consciousness of 31 minutes to 59 minutes, sequela
S06302D	10	Unspecified focal traumatic brain injury with loss of consciousness of 31 minutes to 59 minutes, subsequent encounter
S06304	10	Unspecified focal traumatic brain injury with loss of consciousness of 6 hours to 24 hours
S06304A	10	Unspecified focal traumatic brain injury with loss of consciousness of 6 hours to 24 hours, initial encounter
S06304S	10	Unspecified focal traumatic brain injury with loss of consciousness of 6 hours to 24 hours, sequela
S06304D	10	Unspecified focal traumatic brain injury with loss of consciousness of 6 hours to 24 hours, subsequent encounter
S06307	10	Unspecified focal traumatic brain injury with loss of consciousness of any duration with death due to brain injury prior to regaining consciousness
S06307A	10	Unspecified focal traumatic brain injury with loss of consciousness of any duration with death due to brain injury prior to regaining consciousness, initial encounter
S06307S	10	Unspecified focal traumatic brain injury with loss of consciousness of any duration with death due to brain injury prior to regaining consciousness, sequela
S06307D	10	Unspecified focal traumatic brain injury with loss of consciousness of any duration with death due to brain injury prior to regaining consciousness, subsequent encounter
S06308	10	Unspecified focal traumatic brain injury with loss of consciousness of any duration with death due to other cause prior to regaining consciousness
S06308A	10	Unspecified focal traumatic brain injury with loss of consciousness of any duration with death due to other cause prior to regaining consciousness, initial encounter
S06308S	10	Unspecified focal traumatic brain injury with loss of consciousness of any duration with death due to other cause prior to regaining consciousness, sequela
S06308D	10	Unspecified focal traumatic brain injury with loss of consciousness of any duration with death due to other cause prior to regaining consciousness, subsequent encounter
S06309	10	Unspecified focal traumatic brain injury with loss of consciousness of unspecified duration
S06309A	10	Unspecified focal traumatic brain injury with loss of consciousness of unspecified duration, initial encounter
S06309S	10	Unspecified focal traumatic brain injury with loss of consciousness of unspecified duration, sequela
S06309D	10	Unspecified focal traumatic brain injury with loss of consciousness of unspecified duration, subsequent encounter
S0630A	10	Unspecified focal traumatic brain injury with loss of consciousness status unknown
S0630AA	10	Unspecified focal traumatic brain injury with loss of consciousness status unknown, initial encounter
S0630AS	10	Unspecified focal traumatic brain injury with loss of consciousness status unknown, sequela
S0630AD	10	Unspecified focal traumatic brain injury with loss of consciousness status unknown, subsequent encounter
S06300	10	Unspecified focal traumatic brain injury without loss of consciousness
S06300A	10	Unspecified focal traumatic brain injury without loss of consciousness, initial encounter
S06300S	10	Unspecified focal traumatic brain injury without loss of consciousness, sequela
S06300D	10	Unspecified focal traumatic brain injury without loss of consciousness, subsequent encounter
S069	10	Unspecified intracranial injury
S069X	10	Unspecified intracranial injury
S069X5	10	Unspecified intracranial injury with loss of consciousness greater than 24 hours with return to pre-existing conscious level
S069X5A	10	Unspecified intracranial injury with loss of consciousness greater than 24 hours with return to pre-existing conscious level, initial encounter
S069X5S	10	Unspecified intracranial injury with loss of consciousness greater than 24 hours with return to pre-existing conscious level, sequela
S069X5D	10	Unspecified intracranial injury with loss of consciousness greater than 24 hours with return to pre-existing conscious level, subsequent encounter
S069X6	10	Unspecified intracranial injury with loss of consciousness greater than 24 hours without return to pre-existing conscious level with patient surviving
S069X6A	10	Unspecified intracranial injury with loss of consciousness greater than 24 hours without return to pre-existing conscious level with patient surviving, initial encounter
S069X6S	10	Unspecified intracranial injury with loss of consciousness greater than 24 hours without return to pre-existing conscious level with patient surviving, sequela
S069X6D	10	Unspecified intracranial injury with loss of consciousness greater than 24 hours without return to pre-existing conscious level with patient surviving, subsequent encounter
S069X3	10	Unspecified intracranial injury with loss of consciousness of 1 hour to 5 hours 59 minutes
S069X3A	10	Unspecified intracranial injury with loss of consciousness of 1 hour to 5 hours 59 minutes, initial encounter
S069X3S	10	Unspecified intracranial injury with loss of consciousness of 1 hour to 5 hours 59 minutes, sequela
S069X3D	10	Unspecified intracranial injury with loss of consciousness of 1 hour to 5 hours 59 minutes, subsequent encounter
S069X1	10	Unspecified intracranial injury with loss of consciousness of 30 minutes or less
S069X1A	10	Unspecified intracranial injury with loss of consciousness of 30 minutes or less, initial encounter
S069X1S	10	Unspecified intracranial injury with loss of consciousness of 30 minutes or less, sequela
S069X1D	10	Unspecified intracranial injury with loss of consciousness of 30 minutes or less, subsequent encounter
S069X2	10	Unspecified intracranial injury with loss of consciousness of 31 minutes to 59 minutes
S069X2A	10	Unspecified intracranial injury with loss of consciousness of 31 minutes to 59 minutes, initial encounter
S069X2S	10	Unspecified intracranial injury with loss of consciousness of 31 minutes to 59 minutes, sequela
S069X2D	10	Unspecified intracranial injury with loss of consciousness of 31 minutes to 59 minutes, subsequent encounter
S069X4	10	Unspecified intracranial injury with loss of consciousness of 6 hours to 24 hours
S069X4A	10	Unspecified intracranial injury with loss of consciousness of 6 hours to 24 hours, initial encounter
S069X4S	10	Unspecified intracranial injury with loss of consciousness of 6 hours to 24 hours, sequela
S069X4D	10	Unspecified intracranial injury with loss of consciousness of 6 hours to 24 hours, subsequent encounter
S069X7	10	Unspecified intracranial injury with loss of consciousness of any duration with death due to brain injury prior to regaining consciousness
S069X7A	10	Unspecified intracranial injury with loss of consciousness of any duration with death due to brain injury prior to regaining consciousness, initial encounter
S069X7S	10	Unspecified intracranial injury with loss of consciousness of any duration with death due to brain injury prior to regaining consciousness, sequela
S069X7D	10	Unspecified intracranial injury with loss of consciousness of any duration with death due to brain injury prior to regaining consciousness, subsequent encounter
S069X8	10	Unspecified intracranial injury with loss of consciousness of any duration with death due to other cause prior to regaining consciousness
S069X8A	10	Unspecified intracranial injury with loss of consciousness of any duration with death due to other cause prior to regaining consciousness, initial encounter
S069X8S	10	Unspecified intracranial injury with loss of consciousness of any duration with death due to other cause prior to regaining consciousness, sequela
S069X8D	10	Unspecified intracranial injury with loss of consciousness of any duration with death due to other cause prior to regaining consciousness, subsequent encounter
S069X9	10	Unspecified intracranial injury with loss of consciousness of unspecified duration
S069X9A	10	Unspecified intracranial injury with loss of consciousness of unspecified duration, initial encounter
S069X9S	10	Unspecified intracranial injury with loss of consciousness of unspecified duration, sequela
S069X9D	10	Unspecified intracranial injury with loss of consciousness of unspecified duration, subsequent encounter
S069XA	10	Unspecified intracranial injury with loss of consciousness status unknown
S069XAA	10	Unspecified intracranial injury with loss of consciousness status unknown, initial encounter
S069XAS	10	Unspecified intracranial injury with loss of consciousness status unknown, sequela
S069XAD	10	Unspecified intracranial injury with loss of consciousness status unknown, subsequent encounter
S069X0	10	Unspecified intracranial injury without loss of consciousness
S069X0A	10	Unspecified intracranial injury without loss of consciousness, initial encounter
S069X0S	10	Unspecified intracranial injury without loss of consciousness, sequela
S069X0D	10	Unspecified intracranial injury without loss of consciousness, subsequent encounter
