# Supplementary material for: Early acetaminophen use is associated with the reduced mortality risk in patients with sepsis-associated encephalopathy: a retrospective study
Source: Eur J Med Res. 2025 Jun 23;30:512. doi: 10.1186/s40001-025-02786-y (PMC12183892; doi:10.1186/s40001-025-02786-y)
Supplement: Supplementary file 8 — Additional file 8. [file 40001_2025_2786_MOESM8_ESM.csv]

Supplementary materials 6 Exclude patients with Epilepsy disease according to ICDcodes
icd_code	icd_version	long_title
34500	9	Generalized nonconvulsive epilepsy, without mention of intractable epilepsy
34501	9	Generalized nonconvulsive epilepsy, with intractable epilepsy
34510	9	Generalized convulsive epilepsy, without mention of intractable epilepsy
34511	9	Generalized convulsive epilepsy, with intractable epilepsy
34540	9	Localization-related (focal) (partial) epilepsy and epileptic syndromes with complex partial seizures, without mention of intractable epilepsy
34541	9	Localization-related (focal) (partial) epilepsy and epileptic syndromes with complex partial seizures, with intractable epilepsy
34550	9	Localization-related (focal) (partial) epilepsy and epileptic syndromes with simple partial seizures, without mention of intractable epilepsy
34551	9	Localization-related (focal) (partial) epilepsy and epileptic syndromes with simple partial seizures, with intractable epilepsy
34560	9	Infantile spasms, without mention of intractable epilepsy
34561	9	Infantile spasms, with intractable epilepsy
34570	9	Epilepsia partialis continua, without mention of intractable epilepsy
34571	9	Epilepsia partialis continua, with intractable epilepsy
34580	9	Other forms of epilepsy and recurrent seizures, without mention of intractable epilepsy
34581	9	Other forms of epilepsy and recurrent seizures, with intractable epilepsy
34590	9	Epilepsy, unspecified, without mention of intractable epilepsy
34591	9	Epilepsy, unspecified, with intractable epilepsy
64940	9	Epilepsy complicating pregnancy, childbirth, or the puerperium, unspecified as to episode of care or not applicable
64941	9	Epilepsy complicating pregnancy, childbirth, or the puerperium, delivered, with or without mention of antepartum condition
64942	9	Epilepsy complicating pregnancy, childbirth, or the puerperium, delivered, with mention of postpartum complication
64943	9	Epilepsy complicating pregnancy, childbirth, or the puerperium, antepartum condition or complication
64944	9	Epilepsy complicating pregnancy, childbirth, or the puerperium, postpartum condition or complication
G40	10	Epilepsy and recurrent seizures
G400	10	Localization-related (focal) (partial) idiopathic epilepsy and epileptic syndromes with seizures of localized onset
G4000	10	Localization-related (focal) (partial) idiopathic epilepsy and epileptic syndromes with seizures of localized onset, not intractable
G40001	10	Localization-related (focal) (partial) idiopathic epilepsy and epileptic syndromes with seizures of localized onset, not intractable, with status epilepticus
G40009	10	Localization-related (focal) (partial) idiopathic epilepsy and epileptic syndromes with seizures of localized onset, not intractable, without status epilepticus
G4001	10	Localization-related (focal) (partial) idiopathic epilepsy and epileptic syndromes with seizures of localized onset, intractable
G40011	10	Localization-related (focal) (partial) idiopathic epilepsy and epileptic syndromes with seizures of localized onset, intractable, with status epilepticus
G40019	10	Localization-related (focal) (partial) idiopathic epilepsy and epileptic syndromes with seizures of localized onset, intractable, without status epilepticus
G401	10	Localization-related (focal) (partial) symptomatic epilepsy and epileptic syndromes with simple partial seizures
G4010	10	Localization-related (focal) (partial) symptomatic epilepsy and epileptic syndromes with simple partial seizures, not intractable
G40101	10	Localization-related (focal) (partial) symptomatic epilepsy and epileptic syndromes with simple partial seizures, not intractable, with status epilepticus
G40109	10	Localization-related (focal) (partial) symptomatic epilepsy and epileptic syndromes with simple partial seizures, not intractable, without status epilepticus
G4011	10	Localization-related (focal) (partial) symptomatic epilepsy and epileptic syndromes with simple partial seizures, intractable
G40111	10	Localization-related (focal) (partial) symptomatic epilepsy and epileptic syndromes with simple partial seizures, intractable, with status epilepticus
G40119	10	Localization-related (focal) (partial) symptomatic epilepsy and epileptic syndromes with simple partial seizures, intractable, without status epilepticus
G402	10	Localization-related (focal) (partial) symptomatic epilepsy and epileptic syndromes with complex partial seizures
G4020	10	Localization-related (focal) (partial) symptomatic epilepsy and epileptic syndromes with complex partial seizures, not intractable
G40201	10	Localization-related (focal) (partial) symptomatic epilepsy and epileptic syndromes with complex partial seizures, not intractable, with status epilepticus
G40209	10	Localization-related (focal) (partial) symptomatic epilepsy and epileptic syndromes with complex partial seizures, not intractable, without status epilepticus
G4021	10	Localization-related (focal) (partial) symptomatic epilepsy and epileptic syndromes with complex partial seizures, intractable
G40211	10	Localization-related (focal) (partial) symptomatic epilepsy and epileptic syndromes with complex partial seizures, intractable, with status epilepticus
G40219	10	Localization-related (focal) (partial) symptomatic epilepsy and epileptic syndromes with complex partial seizures, intractable, without status epilepticus
G403	10	Generalized idiopathic epilepsy and epileptic syndromes
G4030	10	Generalized idiopathic epilepsy and epileptic syndromes, not intractable
G40301	10	Generalized idiopathic epilepsy and epileptic syndromes, not intractable, with status epilepticus
G40309	10	Generalized idiopathic epilepsy and epileptic syndromes, not intractable, without status epilepticus
G4031	10	Generalized idiopathic epilepsy and epileptic syndromes, intractable
G40311	10	Generalized idiopathic epilepsy and epileptic syndromes, intractable, with status epilepticus
G40319	10	Generalized idiopathic epilepsy and epileptic syndromes, intractable, without status epilepticus
G404	10	Other generalized epilepsy and epileptic syndromes
G4040	10	Other generalized epilepsy and epileptic syndromes, not intractable
G40401	10	Other generalized epilepsy and epileptic syndromes, not intractable, with status epilepticus
G40409	10	Other generalized epilepsy and epileptic syndromes, not intractable, without status epilepticus
G4041	10	Other generalized epilepsy and epileptic syndromes, intractable
G40411	10	Other generalized epilepsy and epileptic syndromes, intractable, with status epilepticus
G40419	10	Other generalized epilepsy and epileptic syndromes, intractable, without status epilepticus
G408	10	Other epilepsy and recurrent seizures
G4080	10	Other epilepsy
G40801	10	Other epilepsy, not intractable, with status epilepticus
G40802	10	Other epilepsy, not intractable, without status epilepticus
G40803	10	Other epilepsy, intractable, with status epilepticus
G40804	10	Other epilepsy, intractable, without status epilepticus
G409	10	Epilepsy, unspecified
G4090	10	Epilepsy, unspecified, not intractable
G40901	10	Epilepsy, unspecified, not intractable, with status epilepticus
G40909	10	Epilepsy, unspecified, not intractable, without status epilepticus
G4091	10	Epilepsy, unspecified, intractable
G40911	10	Epilepsy, unspecified, intractable, with status epilepticus
G40919	10	Epilepsy, unspecified, intractable, without status epilepticus
G40B	10	Juvenile myoclonic epilepsy [impulsive petit mal]
G40B0	10	Juvenile myoclonic epilepsy, not intractable
G40B01	10	Juvenile myoclonic epilepsy, not intractable, with status epilepticus
G40B09	10	Juvenile myoclonic epilepsy, not intractable, without status epilepticus
G40B1	10	Juvenile myoclonic epilepsy, intractable
G40B11	10	Juvenile myoclonic epilepsy, intractable, with status epilepticus
G40B19	10	Juvenile myoclonic epilepsy, intractable, without status epilepticus
