# Supplementary material for: Early acetaminophen use is associated with the reduced mortality risk in patients with sepsis-associated encephalopathy: a retrospective study
Source: Eur J Med Res. 2025 Jun 23;30:512. doi: 10.1186/s40001-025-02786-y (PMC12183892; doi:10.1186/s40001-025-02786-y)
Supplement: Supplementary file 9 — Additional file 9. [file 40001_2025_2786_MOESM9_ESM.csv]

Supplementary materials 7 Exclude patients with brain neoplasm
icd_code	icd_version	long_title
1570	9	Malignant neoplasm of head of pancreas
1917	9	Malignant neoplasm of brain stem
1919	9	Malignant neoplasm of brain, unspecified
1950	9	Malignant neoplasm of head, face, and neck
1983	9	Secondary malignant neoplasm of brain and spinal cord
2250	9	Benign neoplasm of brain
C250	10	Malignant neoplasm of head of pancreas
C71	10	Malignant neoplasm of brain
C717	10	Malignant neoplasm of brain stem
C719	10	Malignant neoplasm of brain, unspecified
C760	10	Malignant neoplasm of head, face and neck
C793	10	Secondary malignant neoplasm of brain and cerebral meninges
C7931	10	Secondary malignant neoplasm of brain
D33	10	Benign neoplasm of brain and other parts of central nervous system
D330	10	Benign neoplasm of brain, supratentorial
D331	10	Benign neoplasm of brain, infratentorial
D332	10	Benign neoplasm of brain, unspecified
V1085	9	Personal history of malignant neoplasm of brain
Z85841	10	Personal history of malignant neoplasm of brain
