# Supplementary material for: Early acetaminophen use is associated with the reduced mortality risk in patients with sepsis-associated encephalopathy: a retrospective study
Source: Eur J Med Res. 2025 Jun 23;30:512. doi: 10.1186/s40001-025-02786-y (PMC12183892; doi:10.1186/s40001-025-02786-y)
Supplement: Supplementary file 10 — Additional file 10. [file 40001_2025_2786_MOESM10_ESM.csv]

Supplementary materials 8 Exclude patients with meningitis and encephalitis disease according to ICD-codes
icd_code	icd_version	long_title
A4282	10	Actinomycotic encephalitis
A4281	10	Actinomycotic meningitis
G361	10	Acute and subacute hemorrhagic leukoencephalitis [Hurst]
G040	10	Acute disseminated encephalitis and encephalomyelitis (ADEM)
G0400	10	Acute disseminated encephalitis and encephalomyelitis, unspecified
09181	9	Acute syphilitic meningitis (secondary)
A851	10	Adenoviral encephalitis
A871	10	Adenoviral meningitis
32081	9	Anaerobic meningitis
A852	10	Arthropod-borne viral encephalitis, unspecified
A2781	10	Aseptic meningitis in leptospirosis
0624	9	Australian encephalitis
A834	10	Australian encephalitis
G00	10	Bacterial meningitis, not elsewhere classified
G009	10	Bacterial meningitis, unspecified
G042	10	Bacterial meningoencephalitis and meningomyelitis, not elsewhere classified
G032	10	Benign recurrent meningitis [Mollaret]
B4081	10	Blastomycotic meningoencephalitis
A835	10	California encephalitis
0625	9	California virus encephalitis
11283	9	Candidal meningitis
B375	10	Candidal meningitis
0632	9	Central european encephalitis
A841	10	Central European tick-borne encephalitis
3222	9	Chronic meningitis
G031	10	Chronic meningitis
1142	9	Coccidioidal meningitis
B384	10	Coccidioidomycosis meningitis
09041	9	Congenital syphilitic encephalitis
09042	9	Congenital syphilitic meningitis
3210	9	Cryptococcal meningitis
B2712	10	Cytomegaloviral mononucleosis with meningitis
0622	9	Eastern equine encephalitis
A832	10	Eastern equine encephalitis
32351	9	Encephalitis and encephalomyelitis following immunization procedures
G053	10	Encephalitis and encephalomyelitis in diseases classified elsewhere
32301	9	Encephalitis and encephalomyelitis in viral diseases classified elsewhere
G0490	10	Encephalitis and encephalomyelitis, unspecified
G04	10	Encephalitis, myelitis and encephalomyelitis
G05	10	Encephalitis, myelitis and encephalomyelitis in diseases classified elsewhere
G049	10	Encephalitis, myelitis and encephalomyelitis, unspecified
3232	9	Encephalitis, myelitis, and encephalomyelitis in protozoal diseases classified elsewhere
3231	9	Encephalitis, myelitis, and encephalomyelitis in rickettsial diseases classified elsewhere
A850	10	Enteroviral encephalitis
A870	10	Enteroviral meningitis
3221	9	Eosinophilic meningitis
A840	10	Far Eastern tick-borne encephalitis [Russian spring-summer encephalitis]
B2702	10	Gammaherpesviral mononucleosis with meningitis
09882	9	Gonococcal meningitis
A5481	10	Gonococcal meningitis
3200	9	Hemophilus meningitis
G000	10	Hemophilus meningitis
05472	9	Herpes simplex meningitis
0530	9	Herpes zoster with meningitis
B004	10	Herpesviral encephalitis
B003	10	Herpesviral meningitis
0543	9	Herpetic meningoencephalitis
11591	9	Histoplasmosis, unspecified, meningitis
05821	9	Human herpesvirus 6 encephalitis
B1001	10	Human herpesvirus 6 encephalitis
11501	9	Infection by Histoplasma capsulatum, meningitis
11511	9	Infection by Histoplasma duboisii, meningitis
B2792	10	Infectious mononucleosis, unspecified with meningitis
0620	9	Japanese encephalitis
A830	10	Japanese encephalitis
A5042	10	Late congenital syphilitic encephalitis
A5041	10	Late congenital syphilitic meningitis
1390	9	Late effects of viral encephalitis
A5214	10	Late syphilitic encephalitis
A5213	10	Late syphilitic meningitis
10081	9	Leptospiral meningitis (aseptic)
A3211	10	Listerial meningitis
A321	10	Listerial meningitis and meningoencephalitis
A3212	10	Listerial meningoencephalitis
0490	9	Lymphocytic choriomeningitis
A872	10	Lymphocytic choriomeningitis
B050	10	Measles complicated by encephalitis
B051	10	Measles complicated by meningitis
0491	9	Meningitis due to adenovirus
0470	9	Meningitis due to coxsackie virus
0471	9	Meningitis due to echo virus
32082	9	Meningitis due to gram-negative bacteria, not elsewhere classified
A6921	10	Meningitis due to Lyme disease
G03	10	Meningitis due to other and unspecified causes
3218	9	Meningitis due to other nonbacterial organisms classified elsewhere
32089	9	Meningitis due to other specified bacteria
G038	10	Meningitis due to other specified causes
3213	9	Meningitis due to trypanosomiasis
3209	9	Meningitis due to unspecified bacterium
3212	9	Meningitis due to viruses not elsewhere classified
G01	10	Meningitis in bacterial diseases classified elsewhere
B5741	10	Meningitis in Chagas' disease
3207	9	Meningitis in other bacterial diseases classified elsewhere
3211	9	Meningitis in other fungal diseases
G02	10	Meningitis in other infectious and parasitic diseases classified elsewhere
3214	9	Meningitis in sarcoidosis
3229	9	Meningitis, unspecified
G039	10	Meningitis, unspecified
0361	9	Meningococcal encephalitis
A3981	10	Meningococcal encephalitis
0360	9	Meningococcal meningitis
A390	10	Meningococcal meningitis
B6011	10	Meningoencephalitis due to Acanthamoeba (culbertsoni)
1300	9	Meningoencephalitis due to toxoplasmosis
B5742	10	Meningoencephalitis in Chagas' disease
A83	10	Mosquito-borne viral encephalitis
0629	9	Mosquito-borne viral encephalitis, unspecified
A839	10	Mosquito-borne viral encephalitis, unspecified
0722	9	Mumps encephalitis
B262	10	Mumps encephalitis
0721	9	Mumps meningitis
B261	10	Mumps meningitis
3220	9	Nonpyogenic meningitis
G030	10	Nonpyogenic meningitis
G008	10	Other bacterial meningitis
32381	9	Other causes of encephalitis and encephalomyelitis
G0481	10	Other encephalitis and encephalomyelitis
32341	9	Other encephalitis and encephalomyelitis due to other infections classified elsewhere
G048	10	Other encephalitis, myelitis and encephalomyelitis
05829	9	Other human herpesvirus encephalitis
B100	10	Other human herpesvirus encephalitis
B1009	10	Other human herpesvirus encephalitis
B2782	10	Other infectious mononucleosis with meningitis
A838	10	Other mosquito-borne viral encephalitis
32362	9	Other postinfectious encephalitis and encephalomyelitis
0628	9	Other specified mosquito-borne viral encephalitis
0638	9	Other specified tick-borne viral encephalitis
A858	10	Other specified viral encephalitis
0478	9	Other specified viral meningitis
A848	10	Other tick-borne viral encephalitis
A8489	10	Other tick-borne viral encephalitis
A85	10	Other viral encephalitis, not elsewhere classified
A878	10	Other viral meningitis
A203	10	Plague meningitis
3201	9	Pneumococcal meningitis
G001	10	Pneumococcal meningitis
G0402	10	Postimmunization acute disseminated encephalitis, myelitis and encephalomyelitis
G0401	10	Postinfectious acute disseminated encephalitis and encephalomyelitis (postinfectious ADEM)
0550	9	Postmeasles encephalitis
0520	9	Postvaricella encephalitis
B0601	10	Rubella encephalitis
B0602	10	Rubella meningitis
0630	9	Russian spring-summer [taiga] encephalitis
00321	9	Salmonella meningitis
A0221	10	Salmonella meningitis
D8681	10	Sarcoid meningitis
A5141	10	Secondary syphilitic meningitis
B941	10	Sequelae of viral encephalitis
A833	10	St Louis encephalitis
0623	9	St. Louis encephalitis
3203	9	Staphylococcal meningitis
G003	10	Staphylococcal meningitis
3202	9	Streptococcal meningitis
G002	10	Streptococcal meningitis
0462	9	Subacute sclerosing panencephalitis
A811	10	Subacute sclerosing panencephalitis
09481	9	Syphilitic encephalitis
0942	9	Syphilitic meningitis
A84	10	Tick-borne viral encephalitis
0639	9	Tick-borne viral encephalitis, unspecified
A849	10	Tick-borne viral encephalitis, unspecified
32371	9	Toxic encephalitis and encephalomyelitis
B582	10	Toxoplasma meningoencephalitis
01361	9	Tuberculous encephalitis or myelitis, bacteriological or histological examination not done
01362	9	Tuberculous encephalitis or myelitis, bacteriological or histological examination unknown (at present)
01363	9	Tuberculous encephalitis or myelitis, tubercle bacilli found (in sputum) by microscopy
01364	9	Tuberculous encephalitis or myelitis, tubercle bacilli not found (in sputum) by microscopy, but found by bacterial culture
01365	9	Tuberculous encephalitis or myelitis, tubercle bacilli not found by bacteriological examination, but tuberculosis confirmed histologically
01366	9	Tuberculous encephalitis or myelitis, tubercle bacilli not found by bacteriological or histological examination, but tuberculosis confirmed by other methods [inoculation of animals]
01360	9	Tuberculous encephalitis or myelitis, unspecified
A170	10	Tuberculous meningitis
01301	9	Tuberculous meningitis, bacteriological or histological examination not done
01302	9	Tuberculous meningitis, bacteriological or histological examination unknown (at present)
01303	9	Tuberculous meningitis, tubercle bacilli found (in sputum) by microscopy
01304	9	Tuberculous meningitis, tubercle bacilli not found (in sputum) by microscopy, but found by bacterial culture
01305	9	Tuberculous meningitis, tubercle bacilli not found by bacteriological examination, but tuberculosis confirmed histologically
01306	9	Tuberculous meningitis, tubercle bacilli not found by bacteriological or histological examination, but tuberculosis confirmed by other methods [inoculation of animals]
01300	9	Tuberculous meningitis, unspecified
A1782	10	Tuberculous meningoencephalitis
A0101	10	Typhoid meningitis
3239	9	Unspecified causes of encephalitis, myelitis, and encephalomyelitis
A86	10	Unspecified viral encephalitis
0479	9	Unspecified viral meningitis
B0111	10	Varicella encephalitis and encephalomyelitis
B011	10	Varicella encephalitis, myelitis and encephalomyelitis
B010	10	Varicella meningitis
064	9	Viral encephalitis transmitted by other and unspecified arthropods
A87	10	Viral meningitis
A879	10	Viral meningitis, unspecified
06641	9	West Nile Fever with encephalitis
A9231	10	West Nile virus infection with encephalitis
0621	9	Western equine encephalitis
A831	10	Western equine encephalitis
B020	10	Zoster encephalitis
B021	10	Zoster meningitis
